# Supplementary material for: Aquaporin-3 regulates endosome-to-cytosol transfer via lipid peroxidation for cross presentation
Source: PLoS One. 2020 Nov 24;15(11):e0238484. doi: 10.1371/journal.pone.0238484 (PMC7685505; doi:10.1371/journal.pone.0238484)
Supplement: S1 Table — (XLS) [file pone.0238484.s005.xls]

## Sheet: gene_exp.diff
gene	locus	ECT+ (avg.)	ECT- (avg.)	log2(fold_change)	test_stat	p_value	q_value	significant
Alox15	chr11:70157648-70165533	82.9837	10.5239	-2.97916	6.25068	4.08681e-10	2.05884e-06	yes
F13a1	chr13:36959046-37142113	1.90986	16.5986	3.11952	-6.19505	5.82678e-10	2.05884e-06	yes
Ltf	chr9:110921795-110945270	1.57349	17.3977	3.46686	-6.15252	7.62605e-10	2.05884e-06	yes
Ngp	chr9:110322311-110325516	5.16816	50.9108	3.30025	-6.11335	9.7564e-10	2.05884e-06	yes
Aqp3	chr4:41039756-41045216	48.9433	7.23412	-2.75822	6.02548	1.68608e-09	2.84645e-06	yes
Prss34	chr17:25435338-25437106	0.182297	40.1448	7.78278	-5.92862	3.05489e-09	4.29772e-06	yes
Cd209a	chr8:3743394-3748984	18.0729	0.968738	-4.22158	5.88036	4.09383e-09	4.93657e-06	yes
Aif1	chr17:35307936-35312946	52.1283	6.89016	-2.91946	5.3251	1.00897e-07	0.000106459	yes
Mpo	chr11:87607285-87617914	0.0843713	8.63754	6.67772	-4.77234	1.821e-06	0.0017079	yes
Cd177	chr7:25529001-25545330	1.4545	9.45953	2.70124	-4.60523	4.12001e-06	0.0034777	yes
Lcn2	chr2:32240156-32243259	16.3855	72.819	2.1519	-4.46728	7.92221e-06	0.00607921	yes
Il1r2	chr1:40133056-40182070	45.013	161.055	1.83914	-4.02449	5.70991e-05	0.0401644	yes
Cd28	chr1:60803231-60830203	1.89691	7.60188	2.00271	-3.96127	7.45515e-05	0.0484069	yes
Cyp11a1	chr9:57862823-57874830	1.15686	7.84824	2.76216	-3.92739	8.58719e-05	0.0517746	no
Slamf8	chr1:174511507-174520699	72.1304	21.7822	-1.72746	3.89695	9.74127e-05	0.0548174	no
Rpl23	chr11:97638839-97643753	50.2573	202.961	2.0138	-3.86683	0.000110258	0.0581682	no
Asgr2	chr11:69906145-69919688	344.31	96.9693	-1.82811	3.76603	0.000165862	0.0823555	no
A430084P05Rik	chr11:70604433-70626063	105.526	33.3814	-1.66048	3.7205	0.00019883	0.0932403	no
Selenbp1	chr3:94737004-94748680	34.5342	109.586	1.66597	-3.66565	0.000246713	0.109606	no
1600029D21Rik	chr9:50296903-50313744	1068.63	275.377	-1.95628	3.62261	0.000291647	0.11826	no
S100a9	chr3:90496554-90499613	100.921	332.111	1.71844	-3.62034	0.000294213	0.11826	no
Ccl7	chr11:81859213-81861025	77.7766	25.4247	-1.61311	3.52285	0.000426934	0.163807	no
Tmem149	chr7:31350445-31352981	81.2234	28.2379	-1.52426	3.43545	0.000591568	0.2097	no
Mmp13	chr9:7272513-7283333	1.96295	7.36078	1.90683	-3.43332	0.000596233	0.2097	no
Cldn1	chr16:26356731-26371925	11.5893	3.56302	-1.70162	3.41183	0.000645286	0.217874	no
Gm5483	chr16:36184297-36188196	15.5581	63.3723	2.02618	-3.39853	0.000677498	0.219952	no
Ero1l	chr14:45902761-45938247	10.6346	30.4774	1.51898	-3.37688	0.000733141	0.221697	no
Serpine1	chr5:137537375-137548142	0.602553	3.19413	2.40626	-3.37603	0.000735399	0.221697	no
Thbs1	chr2:117937657-117952869	14.9871	43.1574	1.52588	-3.34531	0.000821902	0.23923	no
Spata13	chr14:61253565-61383393	0.676172	2.39143	1.82241	-3.33429	0.000855161	0.240614	no
Rufy4	chr1:74172114-74194804	16.2055	5.52374	-1.55276	3.308	0.000939658	0.25586	no
Nt5e	chr9:88222446-88266927	1.09193	4.16055	1.92989	-3.29823	0.000972965	0.25665	no
Csf3r	chr4:125701902-125722219	0.967392	3.88576	2.00602	-3.23938	0.00119791	0.306412	no
Mmp9	chr2:164773750-164781346	2.19145	6.91378	1.65759	-3.20959	0.00132923	0.33	no
Tnfrsf26	chr7:150793589-150813750	16.0935	43.6798	1.44049	-3.1922	0.00141194	0.34052	no
Gpr15	chr16:58717547-58718837	6.51425	1.53219	-2.08801	3.18195	0.00146286	0.343001	no
Klk15	chr7:51189140-51194960	15.3362	4.18128	-1.87492	3.14728	0.00164795	0.375955	no
S100a8	chr3:90472992-90473956	402.083	1243.73	1.62911	-3.13684	0.0017078	0.379355	no
Gm19510	chr15:59619971-59626514	6.56246	1.98666	-1.72389	3.08588	0.00202948	0.439253	no
Prg2	chr2:84820617-84823789	0	2.49823	1.79769e+308	1.79769e+308	0.00212184	0.447761	no
Bsg	chr10:79167102-79174724	33.7842	101.791	1.59119	-3.05994	0.00221385	0.455783	no
Rnase6	chr14:51748742-51750796	145.062	54.1121	-1.42265	3.0478	0.00230526	0.463302	no
Ckb	chr12:112907565-112910549	32.8062	13.1398	-1.32003	2.99219	0.00276985	0.543729	no
Hp	chr8:112099027-112103072	55.1178	140.837	1.35344	-2.9545	0.00313176	0.589889	no
Vcan	chr13:89794914-89882117	6.14312	1.96523	-1.64428	2.95142	0.00316315	0.589889	no
Rpl27	chr11:101303558-101306910	3.30249	14.987	2.18209	-2.94643	0.00321465	0.589889	no
Retnlg	chr16:48872720-48874611	0.44875	6.87297	3.93695	-2.93327	0.00335414	0.602389	no
Cpa3	chr3:20115514-20142080	0.0429102	3.79398	6.46625	-2.91082	0.00360477	0.633913	no
Dixdc1	chr9:50470857-50536089	0.35158	1.47586	2.06963	-2.88718	0.00388717	0.669625	no
Ets1	chr9:32503626-32565405	0.379515	1.60273	2.07831	-2.87279	0.00406869	0.679221	no
Camp	chr9:109749890-109751970	0.951562	8.48887	3.1572	-2.86999	0.0041048	0.679221	no
Naca	chr10:127472401-127485693	9.6057	27.234	1.50344	-2.86116	0.00422099	0.679221	no
Ecm1	chr3:95538070-95543492	3.3601	11.171	1.73318	-2.85789	0.00426475	0.679221	no
Il33	chr19:29999603-30035205	0.619978	2.85124	2.2013	-2.83896	0.0045261	0.697454	no
Kynu	chr2:43410848-43538235	15.3889	6.35388	-1.27618	2.83767	0.00454448	0.697454	no
Sort1	chr3:108087049-108164429	1.82342	4.53084	1.31313	-2.82169	0.00477713	0.720068	no
Ms4a6d	chr19:11661095-11679294	169.25	63.5836	-1.41243	2.80845	0.00497808	0.737192	no
Egln3	chr12:55279967-55304861	14.9637	34.9371	1.2233	-2.79076	0.00525847	0.765288	no
Gprc5c	chr11:114712845-114733931	6.66874	2.16092	-1.62577	2.74672	0.00601953	0.852002	no
Mt3	chr8:96676506-96678048	6.97428	0.691911	-3.33339	2.74472	0.00605617	0.852002	no
Rps27	chr3:90016588-90017570	1.21828	12.4561	3.35394	-2.7329	0.00627803	0.868735	no
Kmo	chr1:177562323-177590984	23.8092	10.0774	-1.24039	2.72292	0.00647085	0.87143	no
Mcpt8	chr14:56700999-56704034	0.102691	5.06013	5.6228	-2.72123	0.00650398	0.87143	no
Trp53i11	chr2:93027740-93041914	4.39331	1.55226	-1.50094	2.71147	0.00669861	0.875407	no
Gfra2	chr14:71289936-71379645	13.8708	6.00818	-1.20705	2.70937	0.00674108	0.875407	no
Elane	chr10:79349056-79350961	0	2.02529	1.79769e+308	1.79769e+308	0.00691825	0.884802	no
Sgms2	chr3:131021903-131047841	0.712959	2.105	1.56193	-2.69012	0.00714258	0.899858	no
4632428N05Rik	chr10:59765497-60159238	3.68072	8.92593	1.27802	-2.66588	0.0076786	0.930546	no
Ube2c	chr2:164595428-164598402	52.4145	22.8267	-1.19925	2.66332	0.00773748	0.930546	no
Chi3l1	chr1:136078980-136086608	1.26696	4.67302	1.88298	-2.66067	0.00779849	0.930546	no
Hebp2	chr10:18259928-18265882	5.16629	1.7866	-1.53191	2.65944	0.00782713	0.930546	no
Cxcr2	chr1:74200567-74207820	26.133	11.2787	-1.21227	2.64545	0.00815825	0.956442	no
Vat1l	chr8:116729539-116897970	1.35295	0.329399	-2.0382	2.63906	0.00831369	0.961313	no
Psmd5	chr2:34707608-34726482	5.79449	13.97	1.26958	-2.62831	0.00858112	0.978828	no
Gpr114	chr8:97447593-97467190	2.41141	0.755585	-1.67421	2.61491	0.00892502	0.999902	no
Hilpda	chr6:29222487-29225449	65.1871	150.338	1.20555	-2.60889	0.00908372	0.999902	no
Gpr77	chr7:16819933-16829503	0.958296	2.95728	1.62572	-2.59907	0.00934765	0.999902	no
Fcrls	chr3:87054886-87067446	184.956	77.2595	-1.2594	2.59438	0.0094762	0.999902	no
Cd209e	chr8:3847972-3854286	1.37688	0.113585	-3.59956	2.58739	0.00967058	0.999902	no
Plac8	chr5:100982751-101001224	1.85205	8.78851	2.2465	-2.5806	0.00986277	0.999902	no
Upb1	chr10:74869778-74902940	7.85271	2.842	-1.46629	2.57534	0.0100141	0.999902	no
Ctsg	chr14:56718717-56721411	0	1.31653	1.79769e+308	1.79769e+308	0.0100395	0.999902	no
Pglyrp1	chr7:19470038-19475787	26.4442	61.3247	1.21352	-2.56728	0.0102501	0.999902	no
Tuba8	chr6:121160787-121176115	142.066	64.2044	-1.14582	2.56289	0.0103804	0.999902	no
Ramp3	chr11:6550150-6577478	72.4306	33.4482	-1.11467	2.55797	0.0105285	0.999902	no
P2ry10	chrX:104284673-104300309	5.23763	2.06982	-1.33941	2.55311	0.0106766	0.999902	no
Fyn	chr10:39089604-39285180	17.5825	8.00055	-1.13597	2.52735	0.0114927	0.999902	no
Slamf6	chr1:173847667-173873999	5.51101	2.19239	-1.32981	2.52129	0.0116926	0.999902	no
Ceacam10	chr7:25562222-25569674	1.94594	6.97252	1.84121	-2.4991	0.012451	0.999902	no
Gzmb	chr14:56877694-56881097	0.0441994	2.13736	5.59566	-2.49908	0.0124517	0.999902	no
Tnfrsf23	chr7:150851711-150871777	4.07836	9.10402	1.15852	-2.49771	0.0124999	0.999902	no
LOC100038947	chr3:15695146-15748487	2.65827	7.79891	1.55279	-2.49601	0.0125599	0.999902	no
Chi3l4	chr3:106004408-106022397	17.0015	36.1999	1.09033	-2.4838	0.0129987	0.999902	no
Cfb	chr17:34993318-34999459	8.05812	17.649	1.13107	-2.48208	0.0130617	0.999902	no
Ppp1r3b	chr8:36438794-36451191	3.20615	7.25082	1.1773	-2.48035	0.0131255	0.999902	no
Il1f9	chr2:24041995-24049087	3.48844	9.07719	1.37966	-2.47222	0.0134278	0.999902	no
Retnla	chr16:48842664-48844574	5860.88	2166.77	-1.43557	2.4713	0.0134621	0.999902	no
Emd	chrX:71500177-71503086	83.1669	39.0274	-1.09152	2.46907	0.0135465	0.999902	no
Blnk	chr19:41003416-41069025	40.4681	19.1891	-1.0765	2.4611	0.0138512	0.999902	no
Ly6c2	chr15:74938590-74942379	19.3586	44.6894	1.20696	-2.46068	0.0138674	0.999902	no
Xpnpep2	chrX:45461901-45490158	0	0.236423	1.79769e+308	1.79769e+308	0.013906	1	no
Plbd1	chr6:136560591-136610414	109.868	49.946	-1.13733	2.45038	0.0142705	0.999902	no
Serpina3g	chr12:105452753-105480144	62.839	29.6524	-1.08351	2.44762	0.0143805	0.999902	no
C1qb	chr4:136436060-136442092	62.5394	29.6209	-1.07815	2.42624	0.015256	0.999902	no
2610002D18Rik	chr4:134066913-134079837	4.39529	1.3314	-1.72302	2.42334	0.0153787	0.999902	no
D630039A03Rik	chr4:57921255-57929136	8.23299	3.77323	-1.12562	2.42152	0.0154559	0.999902	no
Amica1	chr9:44887265-44943689	29.6655	13.8841	-1.09535	2.41856	0.0155819	0.999902	no
Hyal1	chr9:107479282-107482464	0.115429	0.972117	3.07412	-2.41075	0.0159198	1	no
Muc13	chr16:33794122-33820013	0	0.279431	1.79769e+308	1.79769e+308	0.0162008	1	no
Dpp4	chr2:62168129-62250288	7.11656	2.95751	-1.2668	2.39342	0.0166919	0.999902	no
Rpl36	chr17:56752817-56753669	33.1377	86.6231	1.38628	-2.37851	0.017383	0.999902	no
Gbp1	chr3:142257810-142282140	0.948559	0.18392	-2.36666	2.37461	0.0175675	1	no
Hr	chr14:70953862-70973349	0.561564	0.136071	-2.04509	2.35621	0.0184625	1	no
Pdcd1lg2	chr19:29485408-29547417	50.1	24.335	-1.04178	2.34194	0.019184	0.999902	no
Samd9l	chr6:3322256-3349571	5.64101	11.4774	1.02477	-2.33588	0.0194976	0.999902	no
Cldn25	chr16:58728022-58734360	151.468	66.3845	-1.19009	2.32618	0.0200091	0.999902	no
Grap	chr11:61466822-61486279	4.19838	1.49176	-1.49281	2.30213	0.0213281	0.999902	no
Mras	chr9:99285838-99337131	2.19105	0.874009	-1.3259	2.3017	0.021352	0.999902	no
1700061G19Rik	chr17:57015055-57028261	4.2185	1.75612	-1.26434	2.30126	0.0213768	0.999902	no
Gm4951	chr18:60371730-60407474	3.11308	6.9928	1.16753	-2.28492	0.0223173	0.999902	no
Cd244	chr1:173489323-173515447	5.95724	11.9725	1.00701	-2.28423	0.0223577	0.999902	no
Aurka	chr2:172181695-172196006	38.3048	19.1556	-0.999759	2.26502	0.0235115	0.999902	no
Bex6	chr16:32179885-32187030	3.19409	0.686303	-2.21849	2.26104	0.0237568	0.999902	no
Hemk1	chr9:107229412-107240681	179.008	86.2409	-1.05358	2.26035	0.0237993	0.999902	no
Cited1	chrX:99442775-99447108	0	0.764645	1.79769e+308	1.79769e+308	0.0239943	1	no
Abcd2	chr15:90976301-91022238	9.02669	17.9611	0.992607	-2.25099	0.0243865	0.999902	no
Gbp3	chr3:142223015-142236176	15.0787	7.47677	-1.01203	2.24802	0.024575	0.999902	no
Tmem176a	chr6:48791481-48795363	78.2468	35.8982	-1.12412	2.24549	0.0247365	0.999902	no
Tmem119	chr5:114243737-114250361	0.162834	0.989075	2.60268	-2.24435	0.0248097	1	no
H2-Eb1	chr17:34442811-34453619	332.959	154.802	-1.10492	2.2416	0.024987	0.999902	no
Tspan7	chrX:10062241-10173730	7.88272	3.49086	-1.17511	2.23918	0.0251444	0.999902	no
Cttn	chr7:151621628-151656840	8.67925	4.27742	-1.02083	2.23094	0.0256849	0.999902	no
Gm10872	chr15:76097216-76123002	1.12933	4.47285	1.98573	-2.23046	0.025717	0.999902	no
Fstl1	chr16:37777140-37836602	0.532925	1.65138	1.63166	-2.22911	0.0258067	0.999902	no
Slpi	chr2:164179805-164182243	28.6008	57.8742	1.01686	-2.22886	0.0258229	0.999902	no
Osbpl8	chr10:110601857-110734303	3.35544	6.63574	0.983757	-2.22319	0.0262031	0.999902	no
Slc7a2	chr8:41947720-42007424	37.619	85.3448	1.18184	-2.2213	0.0263305	0.999902	no
Cxcr7	chr1:92100577-92112863	0.113658	0.854913	2.91108	-2.22029	0.026399	1	no
Zfpl1	chr19:6080037-6084891	1.87164	5.65906	1.59626	-2.22001	0.0264181	0.999902	no
C5ar1	chr7:16832091-16844889	33.066	66.8429	1.01543	-2.21737	0.0265981	0.999902	no
2310033P09Rik	chr11:59021862-59024236	1.66255	5.11574	1.62154	-2.20998	0.0271065	0.999902	no
Gpr141	chr13:19841550-19916126	5.92446	11.8163	0.996028	-2.20737	0.0272883	0.999902	no
Nfe2	chr15:103078648-103085847	2.21044	5.68845	1.3637	-2.20709	0.0273076	0.999902	no
Prr11	chr11:86902657-86922216	2.28798	0.944787	-1.27601	2.20684	0.0273253	0.999902	no
5430427O19Rik	chrX:83115611-83136838	2.51583	1.07094	-1.23215	2.19344	0.0282754	0.999902	no
Cyp4a12a	chr4:114971650-115005420	0.318734	1.2642	1.98781	-2.19273	0.0283267	0.999902	no
Fcer1a	chr1:175151401-175157360	0	0.646313	1.79769e+308	1.79769e+308	0.0287006	1	no
Errfi1	chr4:150229199-150242989	3.30044	6.89658	1.06322	-2.18623	0.0287985	0.999902	no
Ms4a4c	chr19:11482150-11501736	2.17506	0.630581	-1.7863	2.18391	0.028969	0.999902	no
Cdcp1	chr9:123081402-123125156	0	0.148396	1.79769e+308	1.79769e+308	0.0295016	1	no
Npy	chr6:49772727-49779504	5.62672	16.2958	1.53413	-2.17386	0.0297158	0.999902	no
Cbr3	chr16:93683463-93691236	0.851376	0	-1.79769e+308	-1.79769e+308	0.0301167	1	no
Gys1	chr7:52690208-52711987	8.16389	15.6531	0.939123	-2.14454	0.0319897	0.999902	no
Tmem14c	chr13:41111618-41117951	362.485	181.165	-1.00062	2.14028	0.0323318	0.999902	no
Slc2a3	chr6:122677826-122692763	1.20343	2.81425	1.2256	-2.13571	0.0327034	0.999902	no
Mab21l3	chr3:101616998-101640146	1.44644	0.534192	-1.43707	2.13163	0.0330372	0.999902	no
Adra2a	chr19:54119671-54123472	3.81996	1.81045	-1.07721	2.12888	0.0332641	0.999902	no
Kifc1	chr17:34012610-34027578	2.77692	1.09587	-1.34141	2.12615	0.0334905	0.999902	no
Slamf1	chr1:173697262-173731315	4.64593	2.16974	-1.09844	2.12436	0.0336397	0.999902	no
Rps17	chr7:88487618-88490120	61.3254	119.461	0.96198	-2.12436	0.0336399	0.999902	no
Scarb1	chr5:125757456-125821464	13.3158	26.7999	1.00909	-2.12136	0.0338911	0.999902	no
Slc2a1	chr4:118781349-118809934	24.6542	47.5789	0.948492	-2.12057	0.0339582	0.999902	no
Cyp2s1	chr7:26587494-26601549	1.20231	0.347359	-1.79131	2.11275	0.0346222	1	no
Qpct	chr17:79451245-79489583	104.378	52.8391	-0.982144	2.11179	0.0347041	0.999902	no
Crtam	chr9:40780880-40812669	0	0.285262	1.79769e+308	1.79769e+308	0.0348628	1	no
Dach1	chr14:98186065-98568762	0.367241	1.07562	1.55037	-2.10929	0.0349196	1	no
Hepacam2	chr6:3407088-3444498	19.529	10.0247	-0.962053	2.109	0.0349443	0.999902	no
Gzma	chr13:113884034-113891189	0	0.776321	1.79769e+308	1.79769e+308	0.0351359	1	no
Tcp11l2	chr10:84039691-84077100	7.95769	15.3499	0.947812	-2.1046	0.0353265	0.999902	no
2900041M22Rik	chr11:117472560-117474731	3.87227	1.40165	-1.46606	2.09533	0.0361415	0.999902	no
P4ha2	chr11:53914425-53945169	22.6081	44.6963	0.983313	-2.09214	0.0364263	0.999902	no
Lpin3	chr2:160706405-160731736	0.892955	0.243946	-1.87203	2.09177	0.0364588	1	no
Dgkg	chr16:22466641-22657304	0.152107	0.554715	1.86666	-2.08952	0.036661	1	no
Trib1	chr15:59480208-59488654	2.74292	1.26832	-1.11279	2.08936	0.036675	0.999902	no
Lrrc1	chr9:77278629-77392659	1.4384	0.424153	-1.76181	2.08804	0.0367939	0.999902	no
Bcat1	chr6:144942354-145024677	0.352654	0.91172	1.37034	-2.08686	0.0369009	1	no
Tspan3	chr9:55983690-56008877	32.0513	17.1511	-0.902083	2.07626	0.0378702	0.999902	no
Alox12e	chr11:70129114-70136020	1.02415	0.254284	-2.00991	2.07575	0.0379171	1	no
Gbp2	chr3:142283626-142300972	74.2191	39.2781	-0.918068	2.06161	0.0392451	0.999902	no
Gal	chr19:3409916-3414457	4.8926	12.8954	1.39819	-2.06115	0.039289	0.999902	no
Tmem176b	chr6:48783810-48791373	166.961	79.6388	-1.06796	2.05906	0.0394885	0.999902	no
Vldlr	chr19:27291509-27328721	0.314914	0.847754	1.42869	-2.059	0.0394946	1	no
Dock5	chr14:68369984-68551629	0.642082	1.34948	1.07158	-2.04536	0.0408198	0.999902	no
Cbln3	chr14:56497756-56503093	0.0823927	0.397783	2.27139	-2.04052	0.0412986	1	no
Dmwd	chr7:19661548-19668124	0	0.204541	1.79769e+308	1.79769e+308	0.0413565	1	no
Fndc3a	chr14:72937759-73109810	9.47805	17.7103	0.901929	-2.03732	0.0416178	0.999902	no
Cebpb	chr2:167514414-167515918	3.48113	7.85526	1.1741	-2.03713	0.0416372	0.999902	no
Aldh3a1	chr11:61022243-61031918	18.0524	8.456	-1.09415	2.03588	0.0417621	0.999902	no
Igsf6	chr7:128177958-128220349	48.1024	94.5529	0.975014	-2.03269	0.0420843	0.999902	no
Adm	chr7:117771182-117773333	0.667668	2.43756	1.86823	-2.03216	0.0421374	0.999902	no
Cd24a	chr10:43298974-43304071	131.801	67.8722	-0.95747	2.0302	0.0423358	0.999902	no
Gbe1	chr16:70314331-70569961	5.32081	10.1008	0.924752	-2.02255	0.0431196	0.999902	no
Gria3	chrX:38754480-39031778	0	0.084242	1.79769e+308	1.79769e+308	0.043141	1	no
Qsox1	chr1:157625284-157660029	9.60838	18.653	0.957042	-2.0216	0.0432182	0.999902	no
Dusp2	chr2:127161894-127164113	0	0.294157	1.79769e+308	1.79769e+308	0.043265	1	no
Hfe	chr13:23795709-23802680	142.52	74.9884	-0.926428	2.01597	0.0438028	0.999902	no
Rras2	chr7:121190295-121261295	6.66955	3.31815	-1.00721	2.01165	0.0442565	0.999902	no
H2-Aa	chr17:34419695-34424716	2711.44	1183.95	-1.19545	2.00815	0.0446268	0.999902	no
Acvr1b	chr15:101004555-101043032	0	0.13697	1.79769e+308	1.79769e+308	0.044818	1	no
Tenc1	chr15:101933418-101946832	0	0.0935805	1.79769e+308	1.79769e+308	0.044818	1	no
Palld	chr8:63993819-64381487	4.49509	2.28475	-0.976314	2.00008	0.0454913	0.999902	no
Pde1c	chr6:56019797-56319628	0.112703	0.555043	2.30007	-1.9946	0.0460868	1	no
Pros1	chr16:62854159-62929166	7.26949	3.83271	-0.92349	1.9856	0.0470779	0.999902	no
Car4	chr11:84771255-84779556	459.465	986.345	1.10214	-1.98473	0.0471748	0.999902	no
Ptgis	chr2:167028695-167066037	3.15467	1.20352	-1.39023	1.97812	0.0479151	0.999902	no
Cd40	chr2:164881135-164897154	22.9387	11.2032	-1.03387	1.97722	0.0480172	0.999902	no
Il28ra	chr4:135242371-135264095	0.0315508	0.2821	3.16046	-1.97695	0.0480476	1	no
Zfp712	chr13:67139529-67162106	0.0143786	0.319441	4.47355	-1.97678	0.0480664	1	no
Alpk2	chr18:65425185-65553542	11.2707	6.2444	-0.851939	1.97637	0.0481134	0.999902	no
Agpat9	chr5:101275247-101328121	0.439807	1.32067	1.58633	-1.97601	0.0481536	0.999902	no
Sirpb1b	chr3:15495753-15575065	2.4835	5.79572	1.22262	-1.97368	0.0484181	0.999902	no
Tmem116	chr5:121902717-121945430	0.53887	0	-1.79769e+308	-1.79769e+308	0.0484195	1	no
Ids	chrX:67596244-67618260	2.64999	1.32096	-1.0044	1.97226	0.0485802	0.999902	no
1110059E24Rik	chr19:21671802-21727281	27.5304	14.9205	-0.883729	1.97163	0.0486516	0.999902	no
Smyd1	chr6:71163933-71212275	2.11438	0.904424	-1.22516	1.97032	0.0488017	0.999902	no
Angpt1	chr15:42256270-42508341	0	0.107413	1.79769e+308	1.79769e+308	0.0492449	1	no
Ltb	chr17:35331451-35333250	0	0.460025	1.79769e+308	1.79769e+308	0.0492449	1	no
BC064078	chr6:128943037-128956667	3.12997	0.831273	-1.91276	1.96317	0.0496262	0.999902	no
Cd200r3	chr16:44943790-44981493	12.2357	4.93473	-1.31006	1.96	0.0499958	0.999902	no
Jam2	chr16:84774367-84826620	1.13925	0.468489	-1.28199	1.9577	0.0502649	1	no
Slamf9	chr1:174405490-174408540	58.0192	31.211	-0.894478	1.95396	0.0507061	0.999902	no
Ppm1j	chr3:104583973-104588935	1.91127	0.629753	-1.60168	1.94996	0.0511815	0.999902	no
Trem1	chr17:48371921-48386091	4.01631	7.72529	0.94372	-1.94907	0.0512872	0.999902	no
Id1	chr2:152562009-152563146	0.334555	1.83251	2.45351	-1.94696	0.0515396	0.999902	no
Fpr1	chr17:18013434-18020903	19.0462	34.7903	0.86918	-1.94559	0.0517037	0.999902	no
Ly86	chr13:37437213-37510905	82.1377	44.2894	-0.891082	1.94363	0.0519404	0.999902	no
H2-DMb2	chr17:34282360-34288040	44.7308	24.1883	-0.886959	1.93991	0.052391	0.999902	no
Ppap2c	chr10:78989173-78996532	34.8957	19.3241	-0.852651	1.93247	0.053302	0.999902	no
Flt1	chr5:148373771-148537564	3.70077	1.99503	-0.89142	1.93147	0.0534251	0.999902	no
Usp18	chr6:121195923-121220935	96.1059	52.7513	-0.865419	1.93132	0.0534438	0.999902	no
Cd48	chr1:173612185-173635388	357.439	188.57	-0.922601	1.93018	0.0535845	0.999902	no
Plat	chr8:23868215-23893320	0	0.154004	1.79769e+308	1.79769e+308	0.0536226	1	no
Mad2l1	chr6:66485461-66490985	36.7307	19.867	-0.886615	1.92605	0.0540978	0.999902	no
Il1rn	chr2:24192379-24207011	75.5633	147.603	0.96596	-1.92603	0.0541006	0.999902	no
Naga	chr15:82159961-82169256	137.375	73.9272	-0.89394	1.9255	0.0541668	0.999902	no
Slfn4	chr11:82988687-83003718	1.42011	3.03072	1.09366	-1.92471	0.0542652	0.999902	no
Sema6d	chr2:124436031-124493506	1.33035	0.621953	-1.09693	1.92344	0.0544247	0.999902	no
Ccl2	chr11:81849078-81850954	532.417	281.602	-0.918899	1.92304	0.054475	0.999902	no
Galk1	chr11:115836038-115874033	2.29902	5.4112	1.23493	-1.92102	0.0547286	0.999902	no
Fzd1	chr5:4753838-4758216	0	0.0864272	1.79769e+308	1.79769e+308	0.0547831	1	no
Lphn2	chr3:148478549-148617599	0.214925	0.61518	1.51717	-1.91897	0.0549886	1	no
Nup37	chr10:87609736-87641140	39.2577	21.144	-0.89273	1.91464	0.055538	0.999902	no
Apoc2	chr7:20256927-20262213	12.4242	26.0256	1.06678	-1.91061	0.0560553	0.999902	no
Fam82a1	chr17:80014239-80081492	1.39131	0.410732	-1.76017	1.9092	0.0562368	0.999902	no
Slco4a1	chr2:180195682-180209557	4.1808	7.74907	0.890246	-1.90608	0.0566401	0.999902	no
5033414D02Rik	chr19:29423166-29436361	198.791	111.239	-0.837584	1.90369	0.0569508	0.999902	no
Sell	chr1:165992206-166010916	13.3613	24.6979	0.886326	-1.89953	0.0574951	0.999902	no
Kpna2	chr11:106849942-106860839	16.3526	9.01988	-0.858341	1.89921	0.0575373	0.999902	no
1700012D01Rik	chr10:127104178-127105907	0.477757	2.50932	2.39295	-1.89261	0.0584098	0.999902	no
Cenpq	chr17:41060003-41071500	21.3247	11.6126	-0.876831	1.89218	0.0584676	0.999902	no
Htr2a	chr14:75040646-75106666	0.769868	1.92848	1.32478	-1.8918	0.0585177	0.999902	no
Mmp10	chr9:7502359-7510240	0	0.238776	1.79769e+308	1.79769e+308	0.0586361	1	no
Bcl9	chr3:97008550-97020430	0.144622	0.499437	1.78801	-1.88986	0.0587767	1	no
Ctsw	chr19:5465239-5468498	0	0.342859	1.79769e+308	1.79769e+308	0.0594399	1	no
Cd2ap	chr17:42929899-43013373	2.56334	1.30049	-0.978964	1.87436	0.0608807	0.999902	no
Ccl12	chr11:81915346-81916901	6.27665	1.90092	-1.7233	1.87093	0.0613552	0.999902	no
Rab27b	chr18:70138784-70301244	0	0.0613354	1.79769e+308	1.79769e+308	0.0613723	1	no
Cd226	chr18:89366818-89439719	6.68351	3.53959	-0.917024	1.86942	0.0615638	0.999902	no
Nudt22	chr19:7067508-7070527	6.73913	2.96651	-1.1838	1.8684	0.0617063	0.999902	no
BC030867	chr11:102110195-102126497	6.49431	3.46953	-0.904433	1.86597	0.0620455	0.999902	no
Lpcat4	chr2:112079997-112087268	3.75725	1.71126	-1.13462	1.86362	0.0623746	0.999902	no
Bard1	chr1:71074108-71149546	0.57407	0.205757	-1.48029	1.86181	0.0626303	1	no
Scin	chr12:40786357-40860815	0.238345	0.813512	1.77111	-1.86166	0.0626511	1	no
Tlr13	chrX:103338613-103355832	5.08915	9.03905	0.828745	-1.86038	0.0628323	0.999902	no
Nrbp2	chr15:75916023-75920443	0.0758301	0.469852	2.63136	-1.85993	0.062895	1	no
Sorl1	chr9:41776571-41932372	0.988198	1.9514	0.981634	-1.85838	0.0631156	0.999902	no
Qrsl1	chr10:43593995-43621542	9.42186	5.0507	-0.899527	1.85472	0.0636369	0.999902	no
Rn45s	chr17:39979941-39985774	381.339	1044.82	1.45412	-1.85449	0.0636693	0.999902	no
Mgst2	chr3:51465114-51486597	15.0162	30.0253	0.999656	-1.85385	0.0637611	0.999902	no
Mamdc2	chr19:23377098-23522812	0.333342	0.976638	1.55082	-1.84945	0.064393	1	no
Hgf	chr5:16059367-16125257	0.0470025	0.372202	2.98528	-1.84794	0.0646106	1	no
Lyve1	chr7:117994120-118006467	0.735634	0.199557	-1.88219	1.84789	0.0646176	1	no
Cxcr4	chr1:130484775-130488876	3.71571	7.38379	0.990724	-1.84775	0.0646384	0.999902	no
Emilin2	chr17:71601515-71660305	42.8757	78.0135	0.863563	-1.84547	0.0649685	0.999902	no
Ms4a6c	chr19:11543857-11556686	2.17716	0.508241	-2.09886	1.83875	0.0659518	0.999902	no
Ly6i	chr15:74810241-74813860	0.701222	2.60177	1.89155	-1.83563	0.0664123	0.999902	no
Eya2	chr2:165480797-165597131	0	0.163894	1.79769e+308	1.79769e+308	0.0664589	1	no
Sectm1a	chr11:120928716-120942453	1.95465	0.679589	-1.52417	1.8344	0.0665943	0.999902	no
Adam11	chr11:102622752-102641576	0.151007	0.526934	1.80301	-1.82684	0.0677236	1	no
1200009I06Rik	chr12:112655640-112669394	0.55359	1.46464	1.40366	-1.82528	0.0679591	0.999902	no
Pitpnc1	chr11:107069205-107332034	0.896084	1.79942	1.00582	-1.82526	0.0679613	0.999902	no
Vcam1	chr3:115812937-115832606	1.37512	0.581061	-1.24279	1.82323	0.0682681	0.999902	no
Rasgrf2	chr13:92020011-92901449	0	0.0427454	1.79769e+308	1.79769e+308	0.0683165	1	no
Cpne6	chr14:56129284-56136268	7.79708	3.9861	-0.967958	1.82082	0.0686348	0.999902	no
Hdc	chr2:126419403-126444401	0.110205	0.547487	2.31263	-1.81978	0.0687923	1	no
Serpinb10-ps	chr1:109425579-109445848	0	0.108462	1.79769e+308	1.79769e+308	0.0689195	1	no
Sugt1	chr14:79987497-80029562	57.6856	32.9183	-0.809323	1.81842	0.0689999	0.999902	no
Gfpt2	chr11:49607656-49652122	0.105666	0.47247	2.16071	-1.81816	0.06904	1	no
Apoe	chr7:20281592-20284515	1.73485	4.59102	1.40401	-1.81723	0.0691817	0.999902	no
Fam114a1	chr5:65361313-65433140	0.966161	2.22887	1.20598	-1.81613	0.06935	0.999902	no
Ramp1	chr1:93076398-93121773	3.32351	6.62485	0.99518	-1.81479	0.0695561	0.999902	no
Helz	chr11:107409273-107548257	0.252157	0.657001	1.38157	-1.81379	0.0697102	1	no
Dmxl2	chr9:54212964-54349433	0.666113	1.2809	0.943323	-1.81357	0.069744	0.999902	no
Igf1r	chr7:75097142-75378553	0.484523	0.952826	0.975649	-1.80646	0.0708464	1	no
Slmo2	chr2:174290591-174298442	114.076	64.2397	-0.82846	1.80414	0.0712092	0.999902	no
1110003E01Rik	chr5:65839993-65884074	4.76182	8.82507	0.890095	-1.80094	0.071713	0.999902	no
Igsf3	chr3:101181047-101266983	0.374113	0.848502	1.18145	-1.80011	0.0718425	1	no
Cacnb3	chr15:98462650-98474961	5.36367	9.79665	0.869068	-1.80009	0.0718457	0.999902	no
Tfpi2	chr6:3912594-3918354	0.274457	0	-1.79769e+308	-1.79769e+308	0.0720569	1	no
Epx	chr11:87677499-87689038	0	0.121029	1.79769e+308	1.79769e+308	0.0721414	1	no
F830016B08Rik	chr18:60453033-60462670	0	0.0973949	1.79769e+308	1.79769e+308	0.0721414	1	no
Fap	chr2:62339001-62412078	0	0.120835	1.79769e+308	1.79769e+308	0.0721414	1	no
Htr1f	chr16:64924554-65105610	0	0.130543	1.79769e+308	1.79769e+308	0.0721414	1	no
Prokr1	chr6:87528585-87540695	0	0.0782553	1.79769e+308	1.79769e+308	0.0721414	1	no
Ndrg1	chr15:66760879-66801203	12.6788	21.9517	0.791916	-1.79806	0.0721676	0.999902	no
Cdk1	chr10:68799382-68815660	57.1782	31.8639	-0.843541	1.79758	0.0722439	0.999902	no
Spns3	chr11:72311657-72363748	0.207221	0.915489	2.14337	-1.79747	0.0722611	1	no
Gm8773	chr5:5573798-5576203	2.73694	0.999183	-1.45374	1.79503	0.0726491	0.999902	no
Sall2	chr14:52930851-52948345	0.410495	0.105032	-1.96653	1.79447	0.0727384	1	no
Gata2	chr6:88148657-88157026	0	0.0977655	1.79769e+308	1.79769e+308	0.0729391	1	no
Loxl2	chr14:70009282-70095641	0	0.0598341	1.79769e+308	1.79769e+308	0.0729391	1	no
Rhbdf1	chr11:32109584-32122293	0	0.108567	1.79769e+308	1.79769e+308	0.0729391	1	no
Ly6a	chr15:74825306-74828318	0.189052	1.40255	2.8912	-1.78822	0.0737405	0.999902	no
Dbf4	chr5:8396968-8422716	5.00386	2.64283	-0.920959	1.78715	0.0739134	0.999902	no
Aldh1l2	chr10:82950191-82996885	0.0372458	0.217111	2.54329	-1.78172	0.0747949	1	no
Tnc	chr4:63620818-63708049	0.060208	0.225961	1.90805	-1.78165	0.0748059	1	no
2610037D02Rik	chr15:96013230-96033901	0	0.0875372	1.79769e+308	1.79769e+308	0.0749272	1	no
Aurkb	chr11:68859144-68865164	23.1514	13.3428	-0.795036	1.78052	0.0749916	0.999902	no
Ear6,Ear7	chr14:52473442-52474317	1.76681	5.77224	1.70799	-1.77997	0.0750809	0.999902	no
Fth1	chr19:10057192-10059582	1043.3	2236.94	1.10038	-1.77842	0.0753351	0.999902	no
Pla2g5	chr4:138355161-138419384	0	0.154315	1.79769e+308	1.79769e+308	0.0757253	1	no
Cnn3	chr3:121129458-121161123	8.45908	4.66246	-0.859408	1.7717	0.0764447	0.999902	no
Ogt	chrX:98835402-98879690	6.72369	11.4641	0.769793	-1.77081	0.0765919	0.999902	no
Flnc	chr6:29383152-29411888	0.191462	0.0531501	-1.84892	1.76994	0.0767377	1	no
Gpr113	chr5:30519970-30532262	0.621653	0.185254	-1.7466	1.76861	0.0769584	1	no
Rab33a	chrX:45872646-45883409	3.46794	7.78455	1.16653	-1.76764	0.0771218	0.999902	no
Il16	chr7:90791572-90884000	4.02371	6.9234	0.782955	-1.76596	0.0774024	0.999902	no
Irf7	chr7:148449081-148452323	0.383256	1.40182	1.87092	-1.76413	0.0777101	0.999902	no
Tgm1	chr14:56318845-56332329	0.392847	1.14563	1.5441	-1.76402	0.0777293	1	no
Nqo1	chr8:109912124-109927105	3.38126	1.5021	-1.17058	1.76196	0.0780757	0.999902	no
Adrb2	chr18:62337469-62339613	1.19079	2.73775	1.20107	-1.75706	0.0789068	0.999902	no
Olfm1	chr2:28048612-28086256	81.5325	39.1694	-1.05765	1.75662	0.0789831	0.999902	no
Eif4ebp1	chr8:28370798-28386128	24.5823	43.3206	0.817432	-1.75577	0.0791279	0.999902	no
Angptl4	chr17:33911844-33918520	0.798874	2.0648	1.36997	-1.75559	0.0791588	0.999902	no
Crxos1	chr7:16467965-16489379	3.73684	0.692799	-2.43131	1.75482	0.0792897	0.999902	no
Siglec1	chr2:130894955-130912501	0.0934613	0.310152	1.73053	-1.75273	0.0796484	1	no
Il4	chr11:53425962-53432167	1.00398	0	-1.79769e+308	-1.79769e+308	0.0796873	1	no
Sgk1	chr10:21601989-21719708	33.5827	58.8114	0.808379	-1.75205	0.0797654	0.999902	no
Snapc3	chr4:83063647-83099244	3.75974	1.65832	-1.18091	1.75035	0.0800584	0.999902	no
Nuf2	chr1:171428064-171461595	16.416	9.46933	-0.793766	1.74973	0.0801646	0.999902	no
Gm4956	chr1:21275326-21288393	9.07799	4.66611	-0.960153	1.74538	0.0809186	0.999902	no
Lmnb1	chr18:56867466-56913079	1.48758	0.635238	-1.2276	1.74477	0.081025	0.999902	no
Cox4i2	chr2:152579908-152590773	0	0.549406	1.79769e+308	1.79769e+308	0.0810557	1	no
Ampd3	chr7:117916117-117955909	1.33429	2.60468	0.965035	-1.74392	0.0811727	0.999902	no
Gm5150	chr3:15848069-15906332	6.9785	13.7707	0.980617	-1.74323	0.0812942	0.999902	no
H2-K2	chr17:34111603-34115736	0.972381	2.66035	1.45202	-1.74299	0.0813348	0.999902	no
Slc4a8	chr15:100592177-100654402	0.532249	1.01791	0.935436	-1.74244	0.081432	1	no
Crip2	chr12:114378446-114383717	2.65001	1.05105	-1.33416	1.74116	0.0816555	0.999902	no
BC100530	chr16:36359467-36367656	1.92153	6.65667	1.79254	-1.73848	0.0821264	0.999902	no
Ostf1	chr19:18654853-18706303	43.003	73.2992	0.769358	-1.73685	0.0824142	0.999902	no
Tmem173	chr18:35893331-35900208	109.041	62.2336	-0.809106	1.73413	0.0828943	0.999902	no
Ccdc40	chr11:119089885-119126526	0.520242	0.188122	-1.46752	1.73336	0.083031	1	no
Tor2a	chr2:32612753-32630903	5.83717	12.6662	1.11764	-1.73294	0.0831069	0.999902	no
Tnfsf13b	chr8:10006632-10035999	14.4148	24.5171	0.766234	-1.73288	0.0831169	0.999902	no
Siglec5	chr7:50606774-50614840	7.86934	4.48038	-0.812621	1.72858	0.0838835	0.999902	no
Got1	chr19:43574242-43599095	112.639	65.2919	-0.786726	1.72763	0.0840553	0.999902	no
Cacna1f	chrX:7184228-7212322	1.12019	0.55041	-1.02516	1.72718	0.0841353	1	no
Lars2	chr9:123276057-123371782	741.457	1932.08	1.38172	-1.7249	0.0845461	0.999902	no
Cd96	chr16:46035769-46120361	0.033293	0.420472	3.65872	-1.72119	0.0852165	1	no
Chchd4	chr6:91414269-91423417	74.3168	43.4619	-0.773936	1.72113	0.085228	0.999902	no
Pdzd11	chrX:97818244-97821246	85.926	50.01	-0.780877	1.72031	0.0853754	0.999902	no
Rexo2	chr9:48276618-48288716	65.3978	38.2518	-0.773713	1.71952	0.0855192	0.999902	no
Adssl1	chr12:113858257-113879566	10.5545	18.0609	0.775007	-1.71893	0.0856265	0.999902	no
Bnip3	chr7:146082518-146101189	110.943	194.343	0.808783	-1.71779	0.0858343	0.999902	no
Slc9a7	chrX:19682880-19868890	2.16373	0.999151	-1.11475	1.7164	0.0860884	0.999902	no
Ccnb1	chr13:101548693-101556441	13.3871	7.75378	-0.787876	1.71471	0.086398	0.999902	no
Ppp1r37	chr7:20116315-20147747	0.106236	0	-1.79769e+308	-1.79769e+308	0.0865122	1	no
C1rl	chr6:124443130-124460661	2.55531	4.70753	0.881472	-1.71101	0.0870789	0.999902	no
Mrpl47	chr3:32626418-32635677	19.0453	10.4075	-0.871808	1.71089	0.0871008	0.999902	no
Prkcc	chr7:3303657-3331005	0.135176	0	-1.79769e+308	-1.79769e+308	0.0872699	1	no
Marcks	chr10:36853048-36858732	27.4911	16.1414	-0.768196	1.7092	0.0874135	0.999902	no
Acacb	chr5:114615526-114700767	0	0.0289819	1.79769e+308	1.79769e+308	0.0877554	1	no
C630004H02Rik	chr11:115209022-115229033	0	0.0789091	1.79769e+308	1.79769e+308	0.0877554	1	no
Scube1	chr15:83433012-83555451	0	0.0314915	1.79769e+308	1.79769e+308	0.0877554	1	no
AI854517	chr7:86644911-86679289	1.09407	0.45337	-1.27095	1.70696	0.0878289	1	no
Pop4	chr7:39047838-39056367	94.6475	56.1659	-0.75287	1.70584	0.0880376	0.999902	no
Arl6ip5	chr6:97160785-97183309	213.195	123.439	-0.788379	1.70501	0.088192	0.999902	no
Tubb2b	chr13:34218876-34222223	1.67072	0.659055	-1.34199	1.70422	0.0883394	0.999902	no
Tnfsf4	chr1:163325568-163348337	6.72992	3.57273	-0.913563	1.70273	0.0886192	0.999902	no
9130008F23Rik	chr17:41012430-41017507	3.32168	1.64338	-1.01524	1.70271	0.0886222	0.999902	no
Gimap5	chr6:48696195-48704199	2.74083	1.26497	-1.11551	1.70095	0.0889529	0.999902	no
Helq	chr5:101191166-101227619	0.184466	0.566858	1.61964	-1.69945	0.0892354	1	no
Fam13a	chr6:58883529-58974496	0.0397446	0.249522	2.65033	-1.69755	0.0895919	1	no
Mak	chr13:41120488-41175075	6.14049	3.23977	-0.922463	1.69627	0.0898341	0.999902	no
Serpine2	chr1:79790895-79855240	0.636885	1.70882	1.42389	-1.69617	0.0898539	0.999902	no
Gata1	chrX:7536385-7544941	0.0820365	0.590062	2.84653	-1.69532	0.0900148	1	no
Notch1	chr2:26313421-26359342	1.10667	1.952	0.818727	-1.69373	0.0903158	0.999902	no
Tacc3	chr5:34000795-34014846	23.091	13.7455	-0.748369	1.69366	0.0903291	0.999902	no
Itgb2l	chr16:96643904-96665221	0.672803	1.62695	1.27392	-1.69254	0.0905439	0.999902	no
Prim1	chr10:127452270-127467086	19.4866	11.3555	-0.779095	1.69237	0.0905754	0.999902	no
Pecam1	chr11:106515531-106576595	20.4367	35.2443	0.786229	-1.69203	0.0906394	0.999902	no
Cth	chr3:157557211-157588027	0	0.150243	1.79769e+308	1.79769e+308	0.0906612	1	no
Foxc1	chr13:31898514-31902504	0	0.0636222	1.79769e+308	1.79769e+308	0.0906612	1	no
Adnp2	chr18:80323873-80348221	0.675763	1.4578	1.10921	-1.69006	0.0910173	0.999902	no
Erg	chr16:95581810-95751972	0	0.118073	1.79769e+308	1.79769e+308	0.0913868	1	no
Igj	chr5:88948833-88956922	0	0.124982	1.79769e+308	1.79769e+308	0.0913868	1	no
Inpp4b	chr8:84239098-84646460	0	0.0608068	1.79769e+308	1.79769e+308	0.0913868	1	no
Itk	chr11:46138651-46203017	0	0.0585734	1.79769e+308	1.79769e+308	0.0913868	1	no
Zcrb1	chr15:93216543-93228721	3.6033	8.02111	1.15449	-1.68432	0.0921199	0.999902	no
Pi16	chr17:29455826-29465847	0.079249	0.494068	2.64025	-1.68401	0.0921791	1	no
Nanos1	chr19:60831889-60835817	1.01829	0.435055	-1.22688	1.68087	0.0927877	1	no
Syngr2	chr11:117670980-117675600	378.726	212.047	-0.836772	1.6802	0.0929186	0.999902	no
Troap	chr15:98905403-98913840	1.39302	0.489785	-1.50799	1.67921	0.0931103	0.999902	no
BC057079	chr4:87740533-88056915	0.848816	1.65176	0.960482	-1.67518	0.0938989	0.999902	no
BC035044	chr6:128798061-128846866	36.6174	13.2832	-1.46293	1.6742	0.0940905	0.999902	no
Arl6	chr16:59613146-60605357	8.60681	4.67692	-0.87992	1.67392	0.0941471	0.999902	no
Igf2bp2	chr16:22059081-22163372	0.679915	1.49273	1.13453	-1.67347	0.0942349	0.999902	no
Oxct1	chr15:3970110-4105344	40.6646	24.4413	-0.734452	1.67111	0.0947002	0.999902	no
Hsd11b1	chr1:195047834-195090239	1.06787	2.79898	1.39016	-1.66905	0.0951072	0.999902	no
Gpr81	chr5:124326744-124330029	0.385684	0.0968842	-1.99309	1.66892	0.0951325	1	no
Rpl9	chr5:65779602-65782670	3.4062	8.09438	1.24876	-1.6677	0.0953745	0.999902	no
Cd209d	chr8:3871823-3878499	1.287	0.17876	-2.84792	1.66434	0.0960443	0.999902	no
Tigd5	chr15:75740164-75744965	0.0615158	0	-1.79769e+308	-1.79769e+308	0.097246	1	no
2013-09-01	chr7:134357955-134361959	0.592131	1.7489	1.56246	-1.65761	0.0973965	0.999902	no
Gimap6	chr6:48651581-48658243	5.1012	2.61347	-0.964868	1.65551	0.0978206	0.999902	no
Ehhadh	chr16:21761357-21787907	3.82365	2.11099	-0.857032	1.6551	0.0979048	0.999902	no
Tmem167	chr13:90229271-90254526	15.1831	8.99658	-0.75502	1.6533	0.0982699	0.999902	no
Csf1r	chr18:61265225-61290793	34.2124	58.2636	0.768074	-1.65151	0.0986339	0.999902	no
Hif3a	chr7:17616341-17647776	0.04393	0.224241	2.35177	-1.65088	0.098763	1	no
Fahd2a	chr2:127261950-127270301	22.2247	13.1733	-0.754549	1.65081	0.0987784	0.999902	no
Atp7a	chrX:103222614-103323499	2.98213	5.12637	0.781595	-1.6504	0.0988609	0.999902	no
Zfp473	chr7:51986855-52003987	0.218408	0.617997	1.50057	-1.64793	0.0993675	1	no
Klhdc4	chr8:124320207-124353469	13.4119	22.6914	0.758638	-1.64678	0.0996035	0.999902	no
Ank	chr15:27396431-27524662	8.47544	5.00243	-0.760657	1.64461	0.10005	0.999902	no
Gpr55	chr1:87836111-87857630	3.14981	1.65229	-0.930797	1.64368	0.100241	0.999902	no
Inpp5j	chr11:3394274-3404824	0	0.0724049	1.79769e+308	1.79769e+308	0.10074	1	no
Syt17	chr7:125525369-125587066	0	0.166276	1.79769e+308	1.79769e+308	0.10074	1	no
Zfp507	chr7:36557368-36623093	0.104788	0.314967	1.58773	-1.63959	0.10109	1	no
Melk	chr4:44313788-44377547	9.7003	5.71509	-0.763252	1.63938	0.101135	0.999902	no
Appl2	chr10:83062778-83111409	11.164	18.6319	0.738925	-1.6354	0.101965	0.999902	no
Lrp1	chr10:126975213-127058204	1.8554	3.08359	0.73288	-1.63413	0.102232	0.999902	no
2810442I21Rik	chr11:16836725-16851096	0.0818181	0	-1.79769e+308	-1.79769e+308	0.102601	1	no
Aipl1	chr11:71842223-71851011	0.174749	0	-1.79769e+308	-1.79769e+308	0.102601	1	no
Col4a3	chr1:82583495-82718634	0.0286373	0	-1.79769e+308	-1.79769e+308	0.102601	1	no
Cpa2	chr6:30491641-30514473	0.212483	0	-1.79769e+308	-1.79769e+308	0.102601	1	no
Zbtb34	chr2:33261627-33286844	0.256567	0.599504	1.22443	-1.63222	0.102634	1	no
Igbp1	chrX:97689629-97711464	56.6045	34.5528	-0.712116	1.62736	0.10366	0.999902	no
Ndrg4	chr8:98226936-98239019	0.127789	0.571015	2.15976	-1.62686	0.103767	1	no
Gm885	chr11:106612581-106628882	107.273	63.8521	-0.748482	1.62598	0.103955	0.999902	no
P2rx5	chr11:72974031-72986189	1.72972	0.771887	-1.16408	1.62349	0.104485	0.999902	no
Il2rb	chr15:78310978-78325496	0.0216726	0.286143	3.72279	-1.62046	0.105133	1	no
Letm1	chr5:34084000-34125353	4.62892	2.68257	-0.787059	1.6195	0.10534	0.999902	no
Dpy30	chr17:74698813-74723284	227.64	121.467	-0.906195	1.61786	0.105693	0.999902	no
Hba-a1,Hba-a2	chr11:32196488-32197310	0.919058	0	-1.79769e+308	-1.79769e+308	0.105724	1	no
Ciapin1	chr8:97343718-97362240	16.7342	10.2649	-0.705087	1.61639	0.10601	0.999902	no
Gm12250	chr11:57997344-58003700	3.1118	1.64521	-0.919476	1.61637	0.106015	0.999902	no
Traip	chr9:107853293-107874599	5.82964	3.35118	-0.798737	1.61495	0.106321	0.999902	no
Btnl3	chr17:34514076-34522973	0.416908	0.0617451	-2.75533	1.61468	0.106381	1	no
Fam3b	chr16:97692692-97726543	1.35896	0.274614	-2.30702	1.61409	0.106508	0.999902	no
Cyp4a12b	chr4:115084228-115111639	0.0300543	0.32715	3.44431	-1.61393	0.106542	1	no
Clec4d	chr6:123212124-123225286	13.4104	22.3571	0.737385	-1.61308	0.106727	0.999902	no
Nbl1	chr4:138638206-138648885	0.161092	0	-1.79769e+308	-1.79769e+308	0.107117	1	no
Vwf	chr6:125502980-125636695	3.41568	5.61008	0.715848	-1.61122	0.107133	0.999902	no
Slc18a2	chr19:59335367-59370502	0.29374	0.748076	1.34864	-1.61066	0.107253	1	no
Idh3a	chr9:54434317-54452469	87.9388	52.4146	-0.746531	1.61063	0.107261	0.999902	no
Car13	chr3:14641726-14663002	7.02586	4.10455	-0.775451	1.60836	0.107757	0.999902	no
Olr1	chr6:129435265-129457183	13.3705	21.6559	0.695708	-1.60827	0.107775	0.999902	no
Tatdn2	chr6:113647492-113661062	3.73295	2.05595	-0.860515	1.60689	0.108079	0.999902	no
Ttll11	chr2:35606759-35835144	0.764296	1.69336	1.14769	-1.6068	0.108098	0.999902	no
Ptges	chr2:30744990-30758817	0.272119	0.712679	1.38902	-1.60599	0.108277	1	no
Hspb2	chr9:50559176-50560459	0.493148	0	-1.79769e+308	-1.79769e+308	0.108626	1	no
Ugp2	chr11:21221144-21270882	10.3186	16.869	0.709135	-1.60414	0.108684	0.999902	no
Sdpr	chr1:51275229-51390623	0	0.10369	1.79769e+308	1.79769e+308	0.108878	1	no
Apip	chr2:102913831-102932806	40.022	24.3392	-0.717512	1.60226	0.109098	0.999902	no
Rlf	chr4:120817977-120861139	1.53626	2.6484	0.785695	-1.60207	0.109139	0.999902	no
Nedd9	chr13:41405284-41582689	6.97723	11.9724	0.778984	-1.60173	0.109216	0.999902	no
Bzrap1	chr11:87574042-87599430	0.813258	1.47131	0.855314	-1.59808	0.110024	0.999902	no
Trf	chr9:103111205-103132616	750.415	1642.46	1.1301	-1.59581	0.110531	0.999902	no
Nfkbiz	chr16:55811489-55838754	0.359872	0.908112	1.33539	-1.59535	0.110633	1	no
Sema7a	chr9:57787941-57810672	0.0605456	0.291149	2.26566	-1.5953	0.110645	1	no
0610009L18Rik	chr11:120209991-120212504	0.531758	0	-1.79769e+308	-1.79769e+308	0.111085	1	no
2013-03-03	chr18:56921369-57085202	0.146453	0	-1.79769e+308	-1.79769e+308	0.111085	1	no
Sec14l4	chr11:3931784-3948012	0.0832863	0	-1.79769e+308	-1.79769e+308	0.111085	1	no
Il21r	chr7:132746942-132777084	5.88552	3.42267	-0.782048	1.59201	0.111384	0.999902	no
Arhgef3	chr14:28051224-28217090	1.61948	2.9617	0.870895	-1.59179	0.111433	0.999902	no
B4galt1	chr4:40751634-40801031	9.04013	14.5754	0.689119	-1.59096	0.111619	0.999902	no
Gpr85	chr6:13785073-13789848	3.55365	1.97738	-0.845713	1.58993	0.11185	0.999902	no
Cenpk	chr13:105019034-105039697	12.5904	6.71533	-0.906789	1.5898	0.111879	0.999902	no
Oas2	chr5:121180341-121199857	0.31845	0.785283	1.30215	-1.58811	0.112261	1	no
As3mt	chr19:46781932-46815585	13.3974	8.09102	-0.727559	1.5878	0.112333	0.999902	no
Spink2	chr5:77634132-77640478	50.5704	29.7407	-0.765852	1.58767	0.11236	0.999902	no
Mctp1	chr13:76522408-77171071	0.689708	1.40867	1.03028	-1.58664	0.112595	0.999902	no
Ep300	chr15:81416643-81482507	0.333905	0.683244	1.03296	-1.58635	0.11266	1	no
Nppc	chr1:88562867-88567148	1.04922	0.210647	-2.31641	1.58465	0.113045	1	no
Plod1	chr4:147283861-147310885	19.4928	31.8497	0.708333	-1.58335	0.113341	0.999902	no
Il20rb	chr9:100358137-100386892	5.00672	8.41312	0.748774	-1.58303	0.113415	0.999902	no
Poc1a	chr9:106183391-106252222	25.3208	15.495	-0.708526	1.58153	0.113757	0.999902	no
Scel	chr14:103912557-104012563	0.783444	1.68887	1.10815	-1.58137	0.113792	0.999902	no
Lyst	chr13:13682675-13869707	0.671791	1.16919	0.79943	-1.58116	0.113841	1	no
Upp1	chr11:9018010-9036173	51.4504	88.7054	0.785838	-1.57988	0.114135	0.999902	no
Kdelr2	chr5:144165498-144182955	11.1489	18.2979	0.714769	-1.57915	0.114301	0.999902	no
Tcf7l2	chr19:55816299-56008145	6.01781	10.508	0.804174	-1.57906	0.114322	0.999902	no
Rfc3	chr5:152445398-152453783	19.8273	11.8385	-0.743999	1.57882	0.114377	0.999902	no
Stat5a	chr11:100720664-100746483	13.2774	8.27995	-0.681281	1.57852	0.114447	0.999902	no
Mospd4	chr18:46624587-46625470	1.00272	0.0882975	-3.5054	1.57714	0.114763	1	no
Nipsnap1	chr11:4774005-4794203	10.2815	6.13493	-0.744935	1.57218	0.115909	0.999902	no
Tipin	chr9:64129413-64152599	58.1015	34.4625	-0.753551	1.5718	0.115998	0.999902	no
Scd2	chr19:44368165-44381352	83.1021	147.426	0.827037	-1.57133	0.116105	0.999902	no
Dennd2a	chr6:39412376-39507833	0.420411	0.937304	1.15672	-1.57129	0.116116	1	no
Micall2	chr5:140182646-140212287	0.0381996	0.227246	2.57263	-1.56851	0.116763	1	no
Tctn2	chr5:125048757-125077658	0.402766	0.0979821	-2.03935	1.56738	0.117027	1	no
2810428I15Rik	chr8:73028194-73030638	16.6236	29.311	0.818209	-1.56727	0.117051	0.999902	no
Dfna5	chr6:50157401-50211768	3.43163	6.05421	0.819043	-1.56598	0.117352	0.999902	no
Pag1	chr3:9687481-9833679	0.845445	1.49419	0.821586	-1.5651	0.117559	0.999902	no
4930413G21Rik	chr7:130112571-130113973	0	0.149527	1.79769e+308	1.79769e+308	0.117669	1	no
4933432B09Rik	chr15:79440005-79489386	0	0.0362141	1.79769e+308	1.79769e+308	0.117669	1	no
Cma1	chr14:56560287-56563498	0	0.204691	1.79769e+308	1.79769e+308	0.117669	1	no
Dmc1	chr15:79391929-79435514	0	0.090454	1.79769e+308	1.79769e+308	0.117669	1	no
Gstt4	chr10:75277688-75285288	0	0.234704	1.79769e+308	1.79769e+308	0.117669	1	no
Lefty1	chr1:182865169-182868532	0	0.128131	1.79769e+308	1.79769e+308	0.117669	1	no
Pls1	chr9:95653060-95745698	0	0.0516105	1.79769e+308	1.79769e+308	0.117669	1	no
Rpl36a	chrX:131120192-131122601	0	0.609487	1.79769e+308	1.79769e+308	0.117669	1	no
Slc16a14	chr1:84903279-84931658	0	0.0838692	1.79769e+308	1.79769e+308	0.117669	1	no
Slitrk1	chr14:109309205-109313456	0	0.0445658	1.79769e+308	1.79769e+308	0.117669	1	no
Tex22	chr12:114312712-114327125	0	0.168311	1.79769e+308	1.79769e+308	0.117669	1	no
Tmem231	chr8:114435917-114457691	0	0.0671244	1.79769e+308	1.79769e+308	0.117669	1	no
Pcnx	chr12:82961016-83101911	0.15588	0.342532	1.1358	-1.56361	0.117909	1	no
Abcg4	chr9:44081272-44096327	0	0.0522832	1.79769e+308	1.79769e+308	0.118214	1	no
Aif1l	chr2:31805822-31828962	0	0.0650131	1.79769e+308	1.79769e+308	0.118214	1	no
Cap2	chr13:46597271-46745650	0	0.0518009	1.79769e+308	1.79769e+308	0.118214	1	no
Cd3d	chr9:44789868-44795135	0	0.157482	1.79769e+308	1.79769e+308	0.118214	1	no
Krt19	chr11:100002125-100007233	0	0.151763	1.79769e+308	1.79769e+308	0.118214	1	no
Maob	chrX:16286406-16394492	0	0.0808343	1.79769e+308	1.79769e+308	0.118214	1	no
Npm2	chr14:71047108-71052891	0	0.222378	1.79769e+308	1.79769e+308	0.118214	1	no
Pnpla3	chr15:83998245-84019951	0	0.0402912	1.79769e+308	1.79769e+308	0.118214	1	no
Rhbdl1	chr17:25971409-25974072	0	0.13271	1.79769e+308	1.79769e+308	0.118214	1	no
Slc22a20	chr19:5970233-5986143	0	0.105206	1.79769e+308	1.79769e+308	0.118214	1	no
Slc2a5	chr4:149493452-149518277	0	0.0618151	1.79769e+308	1.79769e+308	0.118214	1	no
Stfa3	chr16:36450622-36455478	0	0.804083	1.79769e+308	1.79769e+308	0.118214	1	no
Tmc3	chr7:90733440-90772219	0	0.0435421	1.79769e+308	1.79769e+308	0.118214	1	no
Zfp580	chr7:5003133-5005325	0	0.196806	1.79769e+308	1.79769e+308	0.118214	1	no
Tgfbr3	chr5:107535588-107718614	0.0544206	0.205243	1.91511	-1.56219	0.118242	1	no
Mrpl16	chr19:11844904-11849436	30.7128	18.617	-0.722221	1.56219	0.118244	0.999902	no
Acss2	chr2:155343778-155388479	1.33186	2.59062	0.95985	-1.55946	0.118887	0.999902	no
1100001G20Rik	chr11:83560441-83566148	243.023	400.426	0.720441	-1.55624	0.119651	0.999902	no
Lman1	chr18:66140392-66162289	6.93898	11.2613	0.698577	-1.55489	0.119971	0.999902	no
N6amt2	chr14:58168434-58190406	77.1426	47.6672	-0.694532	1.55485	0.119982	0.999902	no
Rab3il1	chr19:10092717-10110076	21.5639	13.5201	-0.673516	1.55329	0.120354	0.999902	no
Cd34	chr1:196765014-196803153	0.71897	0.236856	-1.60192	1.55143	0.120798	1	no
Ndufb6	chr4:40217695-40226401	83.4551	51.1469	-0.706355	1.55069	0.120975	0.999902	no
Opn3	chr1:177592558-177622721	1.37926	0.430695	-1.67915	1.54872	0.121449	0.999902	no
Gm2848	chr13:52665248-52668594	0.491721	0	-1.79769e+308	-1.79769e+308	0.121627	1	no
Scarf2	chr16:17797374-17808380	0.085121	0	-1.79769e+308	-1.79769e+308	0.121627	1	no
Clstn1	chr4:148960746-149022008	0.0211644	0.210654	3.31516	-1.54675	0.121923	1	no
E330009J07Rik	chr6:40357496-40386132	0.0376542	0.374224	3.31302	-1.54575	0.122164	1	no
Nkg7	chr7:50692507-50693616	0.107012	1.06042	3.30879	-1.54479	0.122396	1	no
Plekha6	chr1:135142673-135200012	0.115554	0.322795	1.48206	-1.54033	0.123481	1	no
Bmp8a	chr4:122989890-123020495	0	0.111328	1.79769e+308	1.79769e+308	0.123962	1	no
Fn1	chr1:71632096-71699745	29.2021	48.9745	0.745955	-1.53763	0.12414	0.999902	no
Tlr8	chrX:163680663-163701720	1.61328	2.95546	0.873385	-1.53579	0.12459	0.999902	no
Il1b	chr2:129190315-129201469	27.3153	44.5943	0.707152	-1.53543	0.124677	0.999902	no
Grina	chr15:76077236-76080334	30.0067	47.9585	0.676503	-1.53457	0.124889	0.999902	no
1500032L24Rik	chr15:82176475-82179492	207.463	130.809	-0.665389	1.5344	0.12493	0.999902	no
Ndufaf4	chr4:24825229-24832148	6.3768	3.85715	-0.725295	1.53379	0.125083	0.999902	no
Perp	chr10:18564876-18576878	0.274984	0.841074	1.61288	-1.53367	0.125111	1	no
ORF61	chr10:79433468-79447075	0	0.118279	1.79769e+308	1.79769e+308	0.125115	1	no
Vamp1	chr6:125165598-125172324	0	0.0942185	1.79769e+308	1.79769e+308	0.125115	1	no
Naip5	chr13:100981694-101017291	3.52344	5.69293	0.692188	-1.53229	0.125452	0.999902	no
Adcy4	chr14:56387928-56402856	0.297216	0.0750183	-1.9862	1.53181	0.125569	1	no
2210417A02Rik	chr5:149553415-149554715	0	0.513807	1.79769e+308	1.79769e+308	0.126402	1	no
5430421N21Rik	chr15:101315560-101321943	0	0.116605	1.79769e+308	1.79769e+308	0.126402	1	no
AI847159	chr2:129003883-129006409	0	0.224681	1.79769e+308	1.79769e+308	0.126402	1	no
Cdo1	chr18:46872858-46887996	0	0.136443	1.79769e+308	1.79769e+308	0.126402	1	no
Dio2	chr12:91962991-91976878	0	0.0323978	1.79769e+308	1.79769e+308	0.126402	1	no
Slc39a12	chr2:14310024-14416604	0	0.0734002	1.79769e+308	1.79769e+308	0.126402	1	no
Clec4a3	chr6:122902532-122919896	168.125	100.431	-0.743322	1.52828	0.126443	0.999902	no
Sdhb	chr4:140517185-140535107	418.349	250.79	-0.738227	1.52761	0.12661	0.999902	no
Tgm2	chr2:157942140-157972128	184.13	334.051	0.859339	-1.52682	0.126806	0.999902	no
Itgae	chr11:72904096-72960951	0.575606	0.130779	-2.13795	1.52618	0.126965	1	no
Tep1	chr14:51443735-51490229	18.2336	11.3858	-0.679361	1.52505	0.127247	0.999902	no
Tnfrsf22	chr7:150822629-150835543	1.50649	2.93804	0.963666	-1.52415	0.127472	0.999902	no
Bmpr2	chr1:59821480-59927703	0.470968	0.162885	-1.53177	1.52375	0.127572	1	no
Fam33a	chr11:86922762-86936476	9.59439	5.56373	-0.786138	1.52374	0.127573	0.999902	no
Rap1gap2	chr11:74196984-74403660	0.12882	0.338506	1.39382	-1.52345	0.127645	1	no
Serpinb9b	chr13:33119282-33132427	1.11626	2.39198	1.09954	-1.52261	0.127856	0.999902	no
Fam195b	chr11:120404201-120411041	26.0594	41.6441	0.676308	-1.5224	0.127909	0.999902	no
Lpar1	chr4:58448123-58566363	0.904671	0.388129	-1.22086	1.52134	0.128173	1	no
Gimap7	chr6:48668619-48674635	0	0.164758	1.79769e+308	1.79769e+308	0.128336	1	no
Gm10782	chr13:56464260-56470218	0	0.137904	1.79769e+308	1.79769e+308	0.128336	1	no
Gzmc	chr14:56850237-56853493	0	0.238489	1.79769e+308	1.79769e+308	0.128336	1	no
Hip1r	chr5:124423636-124453224	0	0.0424401	1.79769e+308	1.79769e+308	0.128336	1	no
Kank1	chr19:25311691-25508986	0	0.0341707	1.79769e+308	1.79769e+308	0.128336	1	no
Ly6g6f	chr17:35217482-35222540	0	0.20228	1.79769e+308	1.79769e+308	0.128336	1	no
Prf1	chr10:60760583-60767011	0	0.095542	1.79769e+308	1.79769e+308	0.128336	1	no
Slc26a3	chr12:32123165-32158584	0	0.0730898	1.79769e+308	1.79769e+308	0.128336	1	no
Stfa1	chr16:36277233-36285457	0	0.766554	1.79769e+308	1.79769e+308	0.128336	1	no
Zfp579	chr7:4944453-4947703	0	0.0904589	1.79769e+308	1.79769e+308	0.128336	1	no
Ankrd23	chr1:36587378-36592574	0.304161	0.882632	1.53698	-1.51932	0.128682	1	no
A430035B10Rik	chr6:8457058-8459161	0.107033	0	-1.79769e+308	-1.79769e+308	0.128695	1	no
AI464131	chr4:41442633-41450108	0.0468645	0	-1.79769e+308	-1.79769e+308	0.128695	1	no
Bdkrb1	chr12:106842300-106843638	0.162889	0	-1.79769e+308	-1.79769e+308	0.128695	1	no
Dbh	chr2:27021026-27038724	0.0893132	0	-1.79769e+308	-1.79769e+308	0.128695	1	no
Dnajc22	chr15:98929914-98935138	0.146984	0	-1.79769e+308	-1.79769e+308	0.128695	1	no
Gm128	chr3:95040841-95045031	0.146064	0	-1.79769e+308	-1.79769e+308	0.128695	1	no
Gm7104	chr12:89521310-89525514	0.0465257	0	-1.79769e+308	-1.79769e+308	0.128695	1	no
Gramd2	chr9:59555570-59564231	0.158733	0	-1.79769e+308	-1.79769e+308	0.128695	1	no
Mkx	chr18:6934963-7004777	0.0620347	0	-1.79769e+308	-1.79769e+308	0.128695	1	no
Olfr433	chr1:175972063-175973067	0.229897	0	-1.79769e+308	-1.79769e+308	0.128695	1	no
Rab40b	chr11:121217434-121249565	0.111576	0	-1.79769e+308	-1.79769e+308	0.128695	1	no
Rnase1	chr14:51764676-51766442	0.239945	0	-1.79769e+308	-1.79769e+308	0.128695	1	no
Stab2	chr10:86303954-86470687	0.0235058	0	-1.79769e+308	-1.79769e+308	0.128695	1	no
Tdh	chr14:64111183-64127929	0.110519	0	-1.79769e+308	-1.79769e+308	0.128695	1	no
Zfp300	chrX:20656275-20666355	0.0417959	0	-1.79769e+308	-1.79769e+308	0.128695	1	no
Klk1b27	chr7:51307659-51312081	3.49196	1.46351	-1.25461	1.5191	0.128738	0.999902	no
Pnpla7	chr2:24831552-24909592	19.0405	30.5155	0.680469	-1.51907	0.128745	0.999902	no
Nt5c	chr11:115336990-115353128	158.767	98.5771	-0.687592	1.51505	0.12976	0.999902	no
Tbc1d4	chr14:101841576-102008408	2.55381	4.1223	0.690799	-1.51286	0.130315	0.999902	no
Arg1	chr10:24635012-24647276	1418.59	2943.76	1.05321	-1.51101	0.130787	0.999902	no
Cyp1b1	chr17:80106292-80114381	0.126851	0.0123035	-3.366	1.50994	0.131057	1	no
Cdca3	chr6:124780193-124783719	23.7841	14.922	-0.672558	1.50938	0.131201	0.999902	no
Efcab4a	chr7:148646992-148652501	0.724894	0.202401	-1.84055	1.50881	0.131348	1	no
Gm10857	chr2:6053914-6061616	0.123422	0	-1.79769e+308	-1.79769e+308	0.13149	1	no
Acot6	chr12:85441603-85450733	0.10712	0	-1.79769e+308	-1.79769e+308	0.131752	1	no
Gm10825	chr10:22122618-22127276	0.0401367	0	-1.79769e+308	-1.79769e+308	0.131752	1	no
Gm5531	chr1:155721474-155724001	0.0748249	0	-1.79769e+308	-1.79769e+308	0.131752	1	no
Hc	chr2:34838850-34916961	0.0332684	0	-1.79769e+308	-1.79769e+308	0.131752	1	no
Kcnq3	chr15:65826476-66117786	0.0650594	0	-1.79769e+308	-1.79769e+308	0.131752	1	no
Naaladl1	chr19:6105797-6115555	0.0853763	0	-1.79769e+308	-1.79769e+308	0.131752	1	no
Nlgn3	chrX:98494517-98516689	0.0473613	0	-1.79769e+308	-1.79769e+308	0.131752	1	no
Pou2af1	chr9:51021794-51048184	0.0735974	0	-1.79769e+308	-1.79769e+308	0.131752	1	no
Trim34b	chr7:111477984-111485131	0.129953	0	-1.79769e+308	-1.79769e+308	0.131752	1	no
Zfp334	chr2:165202935-165213759	0.0361184	0	-1.79769e+308	-1.79769e+308	0.131752	1	no
5033406O09Rik	chr12:113180201-113182693	2.82829	1.41045	-1.00378	1.50518	0.132278	0.999902	no
Bloc1s2	chr19:44213736-44220936	37.9164	23.4234	-0.694872	1.50381	0.13263	0.999902	no
Med27	chr2:29202355-29380308	22.8571	14.2032	-0.686423	1.50208	0.133075	0.999902	no
Adora2b	chr11:62062485-62079954	2.11031	4.01822	0.929099	-1.50009	0.133591	0.999902	no
Pfkfb3	chr2:11393057-11475556	4.49436	7.33901	0.707471	-1.49974	0.133681	0.999902	no
Lap3	chr5:45884612-45903930	53.4074	33.9412	-0.654005	1.49892	0.133894	0.999902	no
1700021F05Rik	chr10:43244926-43260800	43.7946	27.3935	-0.67692	1.49849	0.134006	0.999902	no
Timd2	chr11:46482461-46520606	0.107983	0	-1.79769e+308	-1.79769e+308	0.134972	1	no
Fam50a	chrX:71558371-71565488	17.5962	28.0952	0.67506	-1.49406	0.135159	0.999902	no
Gm13251	chr4:145728598-145749009	0.767736	1.53438	0.998974	-1.49387	0.135209	0.999902	no
Itgb5	chr16:33829750-33949424	1.3249	2.44946	0.886577	-1.49023	0.136164	0.999902	no
Gins2	chr8:123012765-123112975	64.3308	38.9589	-0.723557	1.49012	0.136192	0.999902	no
Ostb	chr9:65246294-65270580	0.902521	0	-1.79769e+308	-1.79769e+308	0.136661	1	no
Treml4	chr17:48403660-48414724	1.28199	0.35674	-1.84545	1.48794	0.136767	0.999902	no
U2af1l4	chr7:31348358-31350383	77.3894	49.1774	-0.654141	1.48772	0.136824	0.999902	no
Fam83e	chr7:52976589-52984862	0.0689302	0	-1.79769e+308	-1.79769e+308	0.137098	1	no
Slc30a4	chr2:122506974-122528399	8.52387	5.40423	-0.657421	1.48536	0.137449	0.999902	no
Rpl11	chr4:135605862-135609286	11.5122	5.62367	-1.03358	1.48341	0.137966	0.999902	no
Pgap2	chr7:109371587-109386265	73.8534	47.365	-0.640843	1.48294	0.138091	0.999902	no
Ece2	chr16:20611673-20645988	42.7582	27.103	-0.65775	1.48277	0.138135	0.999902	no
6330503K22Rik	chr7:125856124-125880532	0.234024	0.548088	1.22775	-1.48269	0.138158	1	no
Gpr160	chr3:30754871-30796114	30.7546	18.6881	-0.718686	1.482	0.138341	0.999902	no
Nrg1	chr8:32928499-33028675	2.7954	1.47111	-0.926155	1.48169	0.138423	0.999902	no
Dhrs9	chr2:69218518-69241143	5.09063	3.04787	-0.740043	1.48048	0.138744	0.999902	no
Map3k1	chr13:112536642-112599191	9.815	15.4078	0.650598	-1.47974	0.138944	0.999902	no
Mrpl42	chr10:94943439-94964561	476.293	294.375	-0.694196	1.47972	0.138949	0.999902	no
Clec4e	chr6:123231806-123239889	9.9252	15.6481	0.656823	-1.47886	0.139178	0.999902	no
Mrpl20	chr4:155177726-155182938	457.281	281.942	-0.697683	1.47782	0.139456	0.999902	no
Xrcc5	chr1:72353994-72441527	0.0509564	0.27735	2.44437	-1.47741	0.139567	1	no
Gimap4	chr6:48634576-48642061	2.6841	1.00636	-1.41529	1.47534	0.140122	0.999902	no
5730494M16Rik	chr18:24867945-25327378	2.85446	1.56202	-0.869802	1.47518	0.140164	0.999902	no
Fyb	chr15:6529870-6613312	2.78239	4.74427	0.769864	-1.47505	0.140198	0.999902	no
2013-09-04	chr11:87394632-87404041	9.6352	5.84429	-0.721287	1.47492	0.140234	0.999902	no
Fitm2	chr2:163294438-163298739	0.128648	0.579296	2.17087	-1.47395	0.140495	1	no
A130022J15Rik	chr6:97060937-97098877	3.1747	1.8493	-0.779637	1.47349	0.140618	0.999902	no
Cpm	chr10:117066555-117124408	0.0807625	0.253353	1.64939	-1.47341	0.140642	1	no
Mycbp2	chr14:103512627-103746017	3.55383	5.53512	0.63924	-1.47188	0.141053	0.999902	no
Padi4	chr4:140301422-140330118	1.07285	2.11122	0.976632	-1.47053	0.141417	0.999902	no
Stab1	chr14:31948038-31981827	0.400436	0.828409	1.04877	-1.46892	0.141853	1	no
Stc2	chr11:31259440-31270061	0.368545	1.00825	1.45193	-1.4678	0.142158	1	no
Inpp1	chr1:52846263-52874532	0.235989	0.758108	1.68369	-1.46757	0.14222	1	no
Lipg	chr18:75098975-75120917	0.0637338	0.249344	1.96801	-1.46693	0.142396	1	no
Magohb	chr6:131234406-131243262	22.3206	13.2473	-0.752676	1.46691	0.1424	0.999902	no
Hibch	chr1:52901889-52977704	0.696926	1.66574	1.25709	-1.46595	0.142663	0.999902	no
Slc25a37	chr14:69859907-69903160	0.660536	1.30139	0.978346	-1.46537	0.14282	0.999902	no
Napsa	chr7:51827814-51842216	936.95	533.874	-0.811472	1.46459	0.143033	0.999902	no
C1qc	chr4:136445716-136448829	5.81411	3.04737	-0.931995	1.46454	0.143046	0.999902	no
Mfsd7c	chr12:87087488-87154535	0.0873875	0.314265	1.84649	-1.46454	0.143046	1	no
Hoxb3	chr11:96184439-96209244	0	0.0569934	1.79769e+308	1.79769e+308	0.143105	1	no
Cyp8b1	chr9:121823473-121825423	0.113027	0	-1.79769e+308	-1.79769e+308	0.14311	1	no
Lrig3	chr10:125403274-125452415	0.0514529	0	-1.79769e+308	-1.79769e+308	0.14311	1	no
Cdh1	chr8:109127267-109194146	17.6022	27.4698	0.642089	-1.4634	0.143359	0.999902	no
Camkk1	chr11:72832509-72855567	0.0609191	0.275859	2.17896	-1.46289	0.143497	1	no
Zfp429	chr13:67490264-67500703	5.1899	3.01244	-0.784776	1.46233	0.143652	0.999902	no
Zfp69	chr4:120602741-120624306	0.21081	0.641692	1.60593	-1.46186	0.143779	1	no
Gapt	chr13:111142822-111147380	16.6135	10.4979	-0.662264	1.46128	0.143937	0.999902	no
Tug1	chr11:3539796-3548811	13.1694	22.6055	0.779484	-1.46073	0.144088	0.999902	no
Fgl2	chr5:20798778-20930495	4.39885	2.7022	-0.702991	1.4589	0.144592	0.999902	no
Epn2	chr11:61330750-61393189	0	0.0446318	1.79769e+308	1.79769e+308	0.144666	1	no
Zfp872	chr9:21992609-22006567	0.209014	0.021953	-3.25111	1.45833	0.144748	1	no
Nde1	chr16:14163367-14193016	31.9345	19.5329	-0.709212	1.45713	0.145079	0.999902	no
Commd10	chr18:47118529-47247648	29.756	19.1268	-0.637583	1.4564	0.145282	0.999902	no
Scamp5	chr9:57289133-57315831	0.460006	0.160698	-1.5173	1.45564	0.145493	1	no
Pgf	chr12:86507590-86518235	0.262313	0.827805	1.658	-1.45488	0.145702	1	no
Fam108b	chr19:21727798-21760127	5.37055	3.23363	-0.731914	1.453	0.146224	0.999902	no
2610001J05Rik	chr6:13819073-13821483	67.1437	42.6568	-0.654475	1.45223	0.146437	0.999902	no
Ttbk2	chr2:120558551-120676320	0.076956	0.207455	1.43069	-1.45137	0.146676	1	no
Ldhb	chr6:142438768-142456463	13.0432	8.03805	-0.698384	1.44935	0.147239	0.999902	no
Chic2	chr5:75402448-75440651	2.59404	5.15303	0.990223	-1.44912	0.147303	0.999902	no
Apobec3	chr15:79719961-79738859	72.0654	44.5657	-0.693375	1.44899	0.147339	0.999902	no
Evl	chr12:109648864-109940516	17.3693	10.4502	-0.733012	1.44884	0.147382	0.999902	no
Ffar2	chr7:31603375-31608794	2.48923	4.99849	1.00579	-1.44829	0.147536	0.999902	no
Pnp2	chr14:51575815-51584424	4.93149	2.62557	-0.909394	1.44781	0.147671	0.999902	no
Gjb3	chr4:127002478-127008080	0	0.105852	1.79769e+308	1.79769e+308	0.147821	1	no
B4galt7	chr13:55701471-55711315	3.32673	5.90691	0.828302	-1.44557	0.148297	0.999902	no
Abca13	chr11:9091944-9584262	0.0484144	0.121788	1.33087	-1.44484	0.148503	1	no
Hist1h2bc	chr13:23776067-23784349	20.5934	12.3595	-0.73656	1.44467	0.148551	0.999902	no
Plau	chr14:21655883-21662610	6.6913	4.09008	-0.710159	1.44396	0.14875	0.999902	no
Rg9mtd2	chr3:137806501-137822784	2.27113	1.31716	-0.785982	1.44299	0.149022	0.999902	no
Ethe1	chr7:25368856-25393944	3.65535	6.65007	0.863359	-1.44274	0.149094	0.999902	no
Vegfa	chr17:46153942-46169326	4.78179	8.55623	0.839426	-1.44222	0.149241	0.999902	no
Clu	chr14:66587319-66600382	41.3609	26.8419	-0.62378	1.44215	0.14926	0.999902	no
Mlh3	chr12:86575469-86611514	0.279798	0.608523	1.12093	-1.4411	0.149558	1	no
Cdca8	chr4:124595708-124614161	47.497	30.7513	-0.62719	1.44076	0.149653	0.999902	no
Nes	chr3:87775014-87784373	0.177588	0.0500871	-1.82603	1.43905	0.150137	1	no
Lsm4	chr8:73197129-73202651	4.63948	8.60088	0.89052	-1.43882	0.150202	0.999902	no
Rbm22	chr18:60720439-60732383	27.1063	17.4808	-0.632857	1.43854	0.150281	0.999902	no
Mpzl1	chr1:167522311-167564672	0.531581	1.22901	1.20914	-1.4375	0.150575	0.999902	no
Lrr1	chr12:70269800-70279997	1.04886	0.366898	-1.51537	1.43607	0.150983	1	no
Ap2m1	chr16:20535576-20544126	141.955	89.2169	-0.670047	1.43451	0.151427	0.999902	no
Akr1b3	chr6:34253929-34267489	8.43936	3.61803	-1.22193	1.43447	0.151438	0.999902	no
Gm5434	chr12:36816965-36818416	1.52566	0.620523	-1.29788	1.43302	0.151853	0.999902	no
Ddx6	chr9:44412974-44448814	7.91064	4.96715	-0.671378	1.43262	0.151967	0.999902	no
Cd14	chr18:36884720-36886308	60.9415	95.2112	0.643707	-1.4326	0.151971	0.999902	no
Pcgf6	chr19:47108108-47125335	0.224317	0.664411	1.56654	-1.43209	0.152117	1	no
Kdm5b	chr1:136456754-136529455	1.2102	2.0202	0.739256	-1.432	0.152145	0.999902	no
Neat1	chr19:5842301-5845478	16.5597	26.3611	0.670734	-1.43059	0.152548	0.999902	no
Dlk2	chr17:46434369-46464972	0.130243	0	-1.79769e+308	-1.79769e+308	0.152681	1	no
Npas2	chr1:39251116-39420085	0.0136229	0.135411	3.31324	-1.42911	0.152971	1	no
Ifi30	chr8:73286671-73290562	231.878	146.954	-0.658002	1.42886	0.153044	0.999902	no
A430107O13Rik	chr6:21935909-22205606	0.25606	0.574076	1.16476	-1.42751	0.153433	1	no
Cox10	chr11:63776128-63892974	10.18	6.51252	-0.644447	1.42544	0.154031	0.999902	no
Ccl22	chr8:97269583-97275288	1144.76	652.274	-0.811495	1.4253	0.154069	0.999902	no
Cib1	chr7:87372045-87377502	52.8842	34.2237	-0.627838	1.42453	0.154292	0.999902	no
Aldh1a2	chr9:71063595-71144050	68.2801	44.2232	-0.62666	1.42377	0.154512	0.999902	no
Cks1b	chr3:89219393-89222213	216.609	138.053	-0.649877	1.42302	0.154732	0.999902	no
Mylk	chr16:34785035-35002520	0.199134	0.440265	1.14463	-1.42294	0.154755	1	no
Pygl	chr12:71291801-71328670	57.7315	90.8731	0.654495	-1.42254	0.15487	0.999902	no
Crcp	chr5:130505175-130536653	64.6742	41.9658	-0.623976	1.42205	0.155011	0.999902	no
Ccdc25	chr14:66456138-66485441	13.6068	8.76168	-0.635046	1.42122	0.155254	0.999902	no
Pdk1	chr2:71711328-71741915	6.62453	10.136	0.613592	-1.42105	0.155303	0.999902	no
Slc39a4	chr15:76442812-76447282	4.31415	7.05938	0.710465	-1.42071	0.1554	0.999902	no
Rasgrp1	chr2:117105728-117168613	3.84935	2.42235	-0.668207	1.41962	0.155717	0.999902	no
Rgs11	chr17:26339906-26348269	3.19044	5.51285	0.789045	-1.41835	0.156089	0.999902	no
Rbpms	chr8:34893115-35040313	3.31081	6.86078	1.05119	-1.41498	0.157074	0.999902	no
Pnck	chrX:70901330-70905409	0	0.175033	1.79769e+308	1.79769e+308	0.157183	1	no
Tmem128	chr5:38651613-38660857	39.3601	25.4927	-0.626649	1.41411	0.15733	0.999902	no
Coq10b	chr1:55109613-55129546	8.7995	5.377	-0.710621	1.41374	0.157439	0.999902	no
Alg3	chr16:20605530-20610822	23.8418	15.4482	-0.626056	1.41353	0.1575	0.999902	no
Cela1	chr15:100504852-100518351	1.67093	3.54727	1.08606	-1.41334	0.157555	0.999902	no
Ggct	chr6:54935088-54942861	5.55733	3.13175	-0.82742	1.41254	0.15779	0.999902	no
Kctd12	chr14:103375797-103381854	6.99537	4.48502	-0.641285	1.41181	0.158006	0.999902	no
Gimap1	chr6:48689045-48693794	2.4707	1.19171	-1.05188	1.41163	0.158059	0.999902	no
Bdh1	chr16:31422382-31458987	3.39196	2.03001	-0.740636	1.41128	0.158163	0.999902	no
Tmem223	chr19:8845485-8846965	153.944	99.7693	-0.62574	1.41083	0.158296	0.999902	no
Oscp1	chr4:125735808-125766578	0.685262	0.245881	-1.4787	1.41021	0.158478	1	no
Pif1	chr9:65435011-65443769	1.05528	0.532937	-0.985583	1.40998	0.158546	1	no
Etv5	chr16:22381385-22439643	7.72085	11.8658	0.619975	-1.40965	0.158642	0.999902	no
Skap1	chr11:96325904-96620936	0	0.128837	1.79769e+308	1.79769e+308	0.158743	1	no
Colec11	chr12:29279037-29308155	0.136249	0	-1.79769e+308	-1.79769e+308	0.158857	1	no
Dpf1	chr7:30089023-30102605	0.0779997	0	-1.79769e+308	-1.79769e+308	0.158857	1	no
Gpr179	chr11:97193422-97213387	0.0179607	0	-1.79769e+308	-1.79769e+308	0.158857	1	no
Hist1h3f	chr13:23635920-23636923	0.199509	0	-1.79769e+308	-1.79769e+308	0.158857	1	no
Ppl	chr16:5086383-5132574	0.0268018	0	-1.79769e+308	-1.79769e+308	0.158857	1	no
Epcam	chr17:88035318-88050467	0.483223	0.127718	-1.91972	1.40857	0.158962	1	no
1190002H23Rik	chr14:79688556-79701442	5.24908	9.52716	0.85998	-1.40803	0.159123	0.999902	no
Sgce	chr6:4624349-4697204	0	0.159678	1.79769e+308	1.79769e+308	0.159379	1	no
Ldhc	chr7:54116632-54133512	0.689765	0.161836	-2.09157	1.40684	0.159474	1	no
BC006779	chr2:180962319-180976732	3.40901	5.20224	0.609779	-1.40629	0.159639	0.999902	no
Fam13b	chr18:34569076-34666477	0.950233	1.895	0.995846	-1.40508	0.159998	0.999902	no
Nhsl1	chr10:18127480-18253697	0.0400578	0	-1.79769e+308	-1.79769e+308	0.160123	1	no
Polr2i	chr7:31017092-31018406	61.9266	39.992	-0.630849	1.40444	0.160187	0.999902	no
D6Mm5e	chr6:82896915-82980303	1.29243	0.580653	-1.15433	1.40401	0.160317	0.999902	no
Irgc1	chr7:25216944-25230701	0.213065	0.663234	1.63822	-1.40298	0.160623	1	no
Lif	chr11:4157570-4172517	0.0630355	0.250077	1.98814	-1.40288	0.160651	1	no
Fcgr1	chr3:96086831-96097892	20.6587	13.4116	-0.623271	1.40275	0.160692	0.999902	no
Rnf17	chr14:57021533-57143868	0.0705759	0.21799	1.62701	-1.40044	0.161381	1	no
1300015D01Rik	chr2:172950249-172958705	0	0.0365844	1.79769e+308	1.79769e+308	0.16143	1	no
1700019N12Rik	chr19:6996915-6999870	0	0.203589	1.79769e+308	1.79769e+308	0.16143	1	no
1700123I01Rik	chr19:6184409-6224219	0	0.084502	1.79769e+308	1.79769e+308	0.16143	1	no
4930519D14Rik	chr13:30706911-30716127	0	0.127139	1.79769e+308	1.79769e+308	0.16143	1	no
4930544O15Rik	chr4:115452438-115453639	0	0.191582	1.79769e+308	1.79769e+308	0.16143	1	no
5730405O15Rik	chrX:12619140-12622421	0	0.172599	1.79769e+308	1.79769e+308	0.16143	1	no
Adamts2	chr11:50415586-50617551	0	0.0338537	1.79769e+308	1.79769e+308	0.16143	1	no
Adh1	chr3:137940608-137953655	0	0.105122	1.79769e+308	1.79769e+308	0.16143	1	no
Asgr1	chr11:69867870-69871396	0	0.113995	1.79769e+308	1.79769e+308	0.16143	1	no
Atp8b1	chr18:64688632-64820654	0	0.0192329	1.79769e+308	1.79769e+308	0.16143	1	no
Cbr2	chr11:120590798-120593335	0	0.144746	1.79769e+308	1.79769e+308	0.16143	1	no
Ccr10	chr11:101034311-101036757	0	0.0783338	1.79769e+308	1.79769e+308	0.16143	1	no
Cd3g	chr9:44777654-44788514	0	0.144398	1.79769e+308	1.79769e+308	0.16143	1	no
Cd7	chr11:120898062-120900792	0	0.141508	1.79769e+308	1.79769e+308	0.16143	1	no
Cdh15	chr8:125372273-125391297	0	0.0453154	1.79769e+308	1.79769e+308	0.16143	1	no
Cldn9	chr17:23819550-23820993	0	0.0959725	1.79769e+308	1.79769e+308	0.16143	1	no
Cmbl	chr15:31498666-31519874	0	0.141342	1.79769e+308	1.79769e+308	0.16143	1	no
Ctla4	chr1:60965868-60972674	0	0.0690618	1.79769e+308	1.79769e+308	0.16143	1	no
Cyp2j9	chr4:96235119-96258176	0	0.0685498	1.79769e+308	1.79769e+308	0.16143	1	no
Dagla	chr19:10319754-10379367	0	0.0220807	1.79769e+308	1.79769e+308	0.16143	1	no
Dsg2	chr18:20716616-20763027	0	0.0217019	1.79769e+308	1.79769e+308	0.16143	1	no
Dusp8	chr7:149265391-149281189	0	0.0259688	1.79769e+308	1.79769e+308	0.16143	1	no
Exoc3l	chr8:107813823-107819998	0	0.0521136	1.79769e+308	1.79769e+308	0.16143	1	no
Gm9926	chr18:66663831-66671391	0	0.0255656	1.79769e+308	1.79769e+308	0.16143	1	no
Hspb7	chr4:140976693-140981225	0	0.046634	1.79769e+308	1.79769e+308	0.16143	1	no
Itga11	chr9:62525661-62631786	0	0.0253232	1.79769e+308	1.79769e+308	0.16143	1	no
Klhl29	chr12:5084273-5382488	0	0.0175353	1.79769e+308	1.79769e+308	0.16143	1	no
Mrap	chr16:90738568-90750021	0	0.149984	1.79769e+308	1.79769e+308	0.16143	1	no
Myl4	chr11:104411976-104448533	0	0.173596	1.79769e+308	1.79769e+308	0.16143	1	no
Nppa	chr4:147374854-147376176	0	0.188281	1.79769e+308	1.79769e+308	0.16143	1	no
Padi3	chr4:140341283-140366563	0	0.0417719	1.79769e+308	1.79769e+308	0.16143	1	no
Podnl1	chr8:86649887-86656416	0	0.0636154	1.79769e+308	1.79769e+308	0.16143	1	no
Ppp1r3e	chr14:55494433-55496375	0	0.0723458	1.79769e+308	1.79769e+308	0.16143	1	no
Prrg4	chr2:104670897-104690007	0	0.0452642	1.79769e+308	1.79769e+308	0.16143	1	no
Prss46	chr9:110747009-110759026	0	0.112712	1.79769e+308	1.79769e+308	0.16143	1	no
Ptprcap	chr19:4154645-4156710	0	0.183397	1.79769e+308	1.79769e+308	0.16143	1	no
Rgs16	chr1:155587482-155592598	0	0.0560506	1.79769e+308	1.79769e+308	0.16143	1	no
Rhov	chr2:119094936-119096962	0	0.0819664	1.79769e+308	1.79769e+308	0.16143	1	no
Robo4	chr9:37209630-37221607	0	0.0343569	1.79769e+308	1.79769e+308	0.16143	1	no
Sorbs3	chr14:70580274-70607444	0	0.044134	1.79769e+308	1.79769e+308	0.16143	1	no
Srsf12	chr4:33295965-33320315	0	0.0437325	1.79769e+308	1.79769e+308	0.16143	1	no
Syne1	chr10:5151833-5326342	0	0.0176979	1.79769e+308	1.79769e+308	0.16143	1	no
Tpsb2	chr17:25503277-25505037	0	0.133939	1.79769e+308	1.79769e+308	0.16143	1	no
Tusc5	chr11:76493374-76512166	0	0.0394546	1.79769e+308	1.79769e+308	0.16143	1	no
Zfp365	chr10:67348852-67375410	0	0.0295579	1.79769e+308	1.79769e+308	0.16143	1	no
Nup188	chr2:30141952-30199782	2.21801	3.50217	0.658987	-1.39928	0.16173	0.999902	no
Sh2d2a	chr3:87650676-87659644	0	0.0523296	1.79769e+308	1.79769e+308	0.161758	1	no
Naaa	chr5:92686685-92707207	137.166	86.8809	-0.658816	1.39778	0.162179	0.999902	no
1600014C23Rik	chr17:45869812-45870793	0.367835	1.82601	2.31156	-1.39569	0.162809	0.999902	no
Tax1bp3	chr11:72990584-72995548	18.8565	12.1378	-0.635552	1.39282	0.163673	0.999902	no
Tln2	chr9:67064891-67407510	0.0892276	0.206458	1.21029	-1.39245	0.163785	1	no
St7	chr6:17699215-17893022	33.4107	21.693	-0.623081	1.39244	0.163788	0.999902	no
Fam149a	chr8:46422068-46467645	0.119781	0.0224836	-2.41346	1.39125	0.164149	1	no
Fh1	chr1:177531508-177555766	69.3137	45.244	-0.615415	1.39064	0.164333	0.999902	no
Gins1	chr2:150735329-150757016	15.1518	9.28482	-0.706546	1.39018	0.164474	0.999902	no
Lpin1	chr12:16542474-16596576	7.17407	11.3229	0.658384	-1.38834	0.165033	0.999902	no
Nos2	chr11:78734360-78773626	3.26185	5.61038	0.782406	-1.38784	0.165185	0.999902	no
Cox7c	chr13:86184402-86186400	3.15064	7.58064	1.26668	-1.38756	0.16527	0.999902	no
Mis18bp1	chr12:66233720-66273567	2.44674	1.46257	-0.742357	1.387	0.165441	0.999902	no
Fmo5	chr3:97432726-97459210	0.862019	1.71276	0.990535	-1.38659	0.165567	0.999902	no
Ddx46	chr13:55736387-55782617	9.3594	14.1751	0.598874	-1.38575	0.165825	0.999902	no
Rpl10	chrX:71516154-71518474	14.0599	8.3272	-0.755679	1.38573	0.165828	0.999902	no
Zfand3	chr17:30142031-30346965	2.64981	1.50761	-0.813622	1.38534	0.165947	0.999902	no
2310030G06Rik	chr9:50547795-50554626	0.114626	0	-1.79769e+308	-1.79769e+308	0.165952	1	no
4921508A21Rik	chr11:55005220-55011184	0.0753576	0	-1.79769e+308	-1.79769e+308	0.165952	1	no
4930555B11Rik	chr2:57034241-57040668	0.0897823	0	-1.79769e+308	-1.79769e+308	0.165952	1	no
4933412O06Rik	chr13:15873496-15894463	0.129253	0	-1.79769e+308	-1.79769e+308	0.165952	1	no
4933436C20Rik	chr8:94849931-94880019	0.114518	0	-1.79769e+308	-1.79769e+308	0.165952	1	no
Actl6b	chr5:137994782-138010801	0.0887903	0	-1.79769e+308	-1.79769e+308	0.165952	1	no
Apoh	chr11:108256610-108275710	0.121074	0	-1.79769e+308	-1.79769e+308	0.165952	1	no
Atp4a	chr7:31497250-31510553	0.0370149	0	-1.79769e+308	-1.79769e+308	0.165952	1	no
C030016D13Rik	chr19:27504526-27507121	0.0501299	0	-1.79769e+308	-1.79769e+308	0.165952	1	no
Ccin	chr4:43996375-43998405	0.0655263	0	-1.79769e+308	-1.79769e+308	0.165952	1	no
Cend1	chr7:148612349-148615319	0.0821914	0	-1.79769e+308	-1.79769e+308	0.165952	1	no
Chrna5	chr9:54828686-54855586	0.0473161	0	-1.79769e+308	-1.79769e+308	0.165952	1	no
Cpvl	chr6:53823374-53928656	0.0858193	0	-1.79769e+308	-1.79769e+308	0.165952	1	no
Cyp27b1	chr10:126485301-126490062	0.0540403	0	-1.79769e+308	-1.79769e+308	0.165952	1	no
Efna2	chr10:79642226-79652755	0.062116	0	-1.79769e+308	-1.79769e+308	0.165952	1	no
Efnb1	chrX:96331468-96344330	0.0392954	0	-1.79769e+308	-1.79769e+308	0.165952	1	no
Fbxo43	chr15:36079814-36094639	0.0313538	0	-1.79769e+308	-1.79769e+308	0.165952	1	no
Frmd5	chr2:121371264-121632793	0.0300636	0	-1.79769e+308	-1.79769e+308	0.165952	1	no
Gldc	chr19:30172936-30249908	0.0338072	0	-1.79769e+308	-1.79769e+308	0.165952	1	no
Gm8300	chr12:88855265-88859215	0.071683	0	-1.79769e+308	-1.79769e+308	0.165952	1	no
Hes1	chr16:30065442-30067882	0.0956224	0	-1.79769e+308	-1.79769e+308	0.165952	1	no
Hes2	chr4:151532975-151536578	0.0517216	0	-1.79769e+308	-1.79769e+308	0.165952	1	no
Kcnmb3	chr3:32371242-32390891	0.227603	0	-1.79769e+308	-1.79769e+308	0.165952	1	no
Kdm4d	chr9:14267024-14304926	0.048771	0	-1.79769e+308	-1.79769e+308	0.165952	1	no
Klf1	chr8:87425826-87429194	0.0897155	0	-1.79769e+308	-1.79769e+308	0.165952	1	no
Ly6g6c	chr17:35204269-35206993	0.156627	0	-1.79769e+308	-1.79769e+308	0.165952	1	no
Odz1	chrX:39885569-40627963	0.0147497	0	-1.79769e+308	-1.79769e+308	0.165952	1	no
Olfr432	chr1:175980505-175981444	0.161021	0	-1.79769e+308	-1.79769e+308	0.165952	1	no
Padi6	chr4:140283269-140298558	0.0562599	0	-1.79769e+308	-1.79769e+308	0.165952	1	no
Pax8	chr2:24276079-24331086	0.0515888	0	-1.79769e+308	-1.79769e+308	0.165952	1	no
Pcbd1	chr10:60552090-60557077	0.194544	0	-1.79769e+308	-1.79769e+308	0.165952	1	no
Pde7b	chr10:20117809-20444874	0.0306211	0	-1.79769e+308	-1.79769e+308	0.165952	1	no
Pfn4	chr12:4776100-4785072	0.108051	0	-1.79769e+308	-1.79769e+308	0.165952	1	no
Rimbp3	chr16:17208227-17214075	0.0213064	0	-1.79769e+308	-1.79769e+308	0.165952	1	no
Rsph4a	chr10:33624916-33635827	0.034843	0	-1.79769e+308	-1.79769e+308	0.165952	1	no
Sec14l2	chr11:3997042-4018732	0.0515668	0	-1.79769e+308	-1.79769e+308	0.165952	1	no
Slc47a1	chr11:61156901-61191577	0.0493299	0	-1.79769e+308	-1.79769e+308	0.165952	1	no
St6galnac2	chr11:116538018-116555974	0.0654196	0	-1.79769e+308	-1.79769e+308	0.165952	1	no
Tex15	chr8:34681015-34696057	0.0146689	0	-1.79769e+308	-1.79769e+308	0.165952	1	no
Trnp1	chr4:133047014-133054465	0.0823598	0	-1.79769e+308	-1.79769e+308	0.165952	1	no
Zmynd10	chr9:107449640-107453650	0.0771419	0	-1.79769e+308	-1.79769e+308	0.165952	1	no
Pdpn	chr4:142857324-142889410	4.7039	2.74538	-0.776854	1.38384	0.166408	0.999902	no
Trip6	chr5:137751126-137755469	0.153596	0.538109	1.80876	-1.38367	0.166459	1	no
Rnaseh2a	chr8:87480508-87489910	16.6182	10.8122	-0.620099	1.38306	0.166646	0.999902	no
Fcrl1	chr3:87180308-87196055	0.674292	0.146467	-2.2028	1.38129	0.16719	1	no
5730420D15Rik	chr10:94880008-94891274	2.21199	0.930913	-1.24862	1.38091	0.167306	0.999902	no
1700009P17Rik	chr1:173051791-173057098	2.483	1.06773	-1.21753	1.38048	0.16744	0.999902	no
Kif11	chr19:37450892-37496349	3.85439	2.45221	-0.652419	1.37989	0.167621	0.999902	no
Cybb	chrX:9012377-9046450	57.1158	90.9368	0.670974	-1.37888	0.167932	0.999902	no
4632428C04Rik	chr16:30008752-30021516	0	0.0543699	1.79769e+308	1.79769e+308	0.168023	1	no
4930431P03Rik	chr14:45574574-45580982	0	0.0581748	1.79769e+308	1.79769e+308	0.168023	1	no
4930579C15Rik	chr4:94573983-94595501	0	0.117574	1.79769e+308	1.79769e+308	0.168023	1	no
5730577I03Rik	chr9:20411918-20421715	0	0.056208	1.79769e+308	1.79769e+308	0.168023	1	no
6430704M03Rik	chr4:56973007-57003263	0	0.0331764	1.79769e+308	1.79769e+308	0.168023	1	no
AK129341	chr9:8076632-8134294	0	0.0351662	1.79769e+308	1.79769e+308	0.168023	1	no
Chst2	chr9:95301344-95307689	0	0.0200732	1.79769e+308	1.79769e+308	0.168023	1	no
Ddit4	chr10:59412422-59414518	0	0.0814951	1.79769e+308	1.79769e+308	0.168023	1	no
Fam174b	chr7:80885192-80921805	0	0.048894	1.79769e+308	1.79769e+308	0.168023	1	no
Foxj1	chr11:116192017-116196668	0	0.0509465	1.79769e+308	1.79769e+308	0.168023	1	no
Gsta4	chr9:78039772-78057156	0	0.15922	1.79769e+308	1.79769e+308	0.168023	1	no
Krt222	chr11:99094411-99105381	0	0.0477965	1.79769e+308	1.79769e+308	0.168023	1	no
Lag3	chr6:124854376-124861723	0	0.0671556	1.79769e+308	1.79769e+308	0.168023	1	no
2013-03-09	chr10:126493105-126497240	0	0.0673419	1.79769e+308	1.79769e+308	0.168023	1	no
Mmp27	chr9:7571457-7581393	0	0.0831136	1.79769e+308	1.79769e+308	0.168023	1	no
Nacad	chr11:6497825-6506057	0	0.025838	1.79769e+308	1.79769e+308	0.168023	1	no
Nme5	chr18:34722294-34738760	0	0.191654	1.79769e+308	1.79769e+308	0.168023	1	no
Nmnat2	chr1:154802230-154966391	0	0.0280473	1.79769e+308	1.79769e+308	0.168023	1	no
Psg16	chr7:17659388-17684320	0	0.0581469	1.79769e+308	1.79769e+308	0.168023	1	no
Slc22a14	chr9:119078573-119099511	0	0.0606153	1.79769e+308	1.79769e+308	0.168023	1	no
Slc27a5	chr7:13573695-13583541	0	0.056893	1.79769e+308	1.79769e+308	0.168023	1	no
Spag8	chr4:43664600-43666424	0	0.115449	1.79769e+308	1.79769e+308	0.168023	1	no
Zfp964	chr8:72178454-72188352	0	0.0785927	1.79769e+308	1.79769e+308	0.168023	1	no
Smtnl2	chr11:72203615-72225215	0.260158	0.667109	1.35853	-1.37681	0.16857	1	no
Mpi	chr9:57392074-57400559	33.6825	22.2813	-0.596163	1.37664	0.168625	0.999902	no
Tpm2	chr4:43527583-43536260	0.189572	0.565564	1.57695	-1.37487	0.169172	1	no
Kcnq1ot1	chr7:150293158-150612947	0.156329	0.247888	0.665107	-1.37441	0.169314	1	no
Col7a1	chr9:108855789-108886920	0.0181161	0	-1.79769e+308	-1.79769e+308	0.169396	1	no
Stom	chr2:35169509-35192529	11.7091	17.7308	0.598623	-1.37312	0.169716	0.999902	no
Vav3	chr3:109143600-109488612	2.63621	1.44482	-0.867572	1.37312	0.169716	0.999902	no
Slc23a2	chr2:131878231-131970844	4.20004	6.36437	0.599617	-1.37306	0.169732	0.999902	no
Usp46	chr5:74396061-74464436	2.6396	1.56712	-0.752208	1.37297	0.169762	0.999902	no
Wdr75	chr1:45852345-45880458	13.3127	8.65808	-0.620688	1.37268	0.16985	0.999902	no
Cdc42bpa	chr1:181891219-182126151	0.0545257	0.255265	2.22699	-1.37247	0.169919	1	no
1810010H24Rik	chr11:106889536-106891756	0	0.130277	1.79769e+308	1.79769e+308	0.170087	1	no
5033411D12Rik	chr13:16949309-17786599	0	0.0774064	1.79769e+308	1.79769e+308	0.170087	1	no
5830473C10Rik	chr5:90990234-91026932	0	0.0579002	1.79769e+308	1.79769e+308	0.170087	1	no
A230065H16Rik	chr12:112645019-112650288	0	0.252381	1.79769e+308	1.79769e+308	0.170087	1	no
Abca8b	chr11:109794719-109857130	0	0.019861	1.79769e+308	1.79769e+308	0.170087	1	no
Agbl2	chr2:90622900-90656388	0	0.036324	1.79769e+308	1.79769e+308	0.170087	1	no
Ankmy1	chr1:94766705-94799483	0	0.0389257	1.79769e+308	1.79769e+308	0.170087	1	no
BC037704	chr19:43749667-43751660	0	0.0658441	1.79769e+308	1.79769e+308	0.170087	1	no
Bhlhe41	chr6:145811256-145813860	0	0.0963261	1.79769e+308	1.79769e+308	0.170087	1	no
C130060C02Rik	chr19:16059564-16085402	0	0.1225	1.79769e+308	1.79769e+308	0.170087	1	no
C1qtnf9	chr14:61386970-61399706	0	0.0692943	1.79769e+308	1.79769e+308	0.170087	1	no
Ccr3	chr9:123936702-123946421	0	0.0385475	1.79769e+308	1.79769e+308	0.170087	1	no
Cdh4	chr2:179177182-179634080	0	0.0193288	1.79769e+308	1.79769e+308	0.170087	1	no
Col24a1	chr3:144955435-145214969	0	0.0171211	1.79769e+308	1.79769e+308	0.170087	1	no
Colq	chr14:32336269-32390569	0	0.0449198	1.79769e+308	1.79769e+308	0.170087	1	no
Dnase1l3	chr14:8797703-8826696	0	0.0338739	1.79769e+308	1.79769e+308	0.170087	1	no
Eltd1	chr3:151100845-151208045	0	0.0303574	1.79769e+308	1.79769e+308	0.170087	1	no
Fam83a	chr15:57817457-57842257	0	0.0626552	1.79769e+308	1.79769e+308	0.170087	1	no
Fbn1	chr2:125126329-125332174	0	0.0122515	1.79769e+308	1.79769e+308	0.170087	1	no
Fbxo39	chr11:72127945-72132921	0	0.0780153	1.79769e+308	1.79769e+308	0.170087	1	no
Gal3st2	chr1:95757920-95773071	0	0.0447341	1.79769e+308	1.79769e+308	0.170087	1	no
Gata3	chr2:9778704-9800227	0	0.0392855	1.79769e+308	1.79769e+308	0.170087	1	no
Gckr	chr5:31599953-31629675	0	0.065088	1.79769e+308	1.79769e+308	0.170087	1	no
H1fx	chr6:87930414-87931476	0	0.135776	1.79769e+308	1.79769e+308	0.170087	1	no
H2-M10.2	chr17:36421225-36423366	0	0.147927	1.79769e+308	1.79769e+308	0.170087	1	no
Hist1h3d	chr13:23667670-23668081	0	0.52677	1.79769e+308	1.79769e+308	0.170087	1	no
Ms4a2	chr19:11691682-11698133	0	0.144339	1.79769e+308	1.79769e+308	0.170087	1	no
Ncr1	chr7:4289325-4296766	0	0.0931594	1.79769e+308	1.79769e+308	0.170087	1	no
Olfr460	chr6:40521386-40522331	0	0.15669	1.79769e+308	1.79769e+308	0.170087	1	no
Ppp1r2-ps3	chr19:30613365-30614169	0	0.192407	1.79769e+308	1.79769e+308	0.170087	1	no
Psg17	chr7:19399285-19406940	0	0.0626882	1.79769e+308	1.79769e+308	0.170087	1	no
Slc35d3	chr10:19567722-19571265	0	0.0487066	1.79769e+308	1.79769e+308	0.170087	1	no
Slco4c1	chr1:98715360-98768748	0	0.0538892	1.79769e+308	1.79769e+308	0.170087	1	no
Spry4	chr18:38745918-38760922	0	0.0270215	1.79769e+308	1.79769e+308	0.170087	1	no
Sucnr1	chr3:59885790-59891488	0	0.085898	1.79769e+308	1.79769e+308	0.170087	1	no
Tesc	chr5:118477832-118511879	0	0.157312	1.79769e+308	1.79769e+308	0.170087	1	no
Tmie	chr9:110768549-110782587	0	0.05286	1.79769e+308	1.79769e+308	0.170087	1	no
Npr2	chr4:43644806-43664112	0.0573106	0.240836	2.07118	-1.3718	0.170126	1	no
Clock	chr5:76641201-76733573	0.408287	0.760251	0.89689	-1.37174	0.170145	1	no
Akr1b8	chr6:34304163-34318454	0.720098	1.73505	1.26871	-1.37126	0.170295	0.999902	no
Ifi35	chr11:101309725-101320015	32.5317	21.3715	-0.606158	1.3702	0.170624	0.999902	no
Thg1l	chr11:45761655-45768996	9.60069	5.60517	-0.77638	1.37002	0.17068	0.999902	no
Cenpt	chr8:108368577-108375908	22.0542	14.5373	-0.601296	1.36904	0.170986	0.999902	no
1700029F09Rik	chr1:44143461-44159233	29.7975	19.3296	-0.624379	1.36875	0.171077	0.999902	no
Mrpl35	chr6:71762990-71773778	15.7831	10.3337	-0.611016	1.36799	0.171315	0.999902	no
C1s	chr6:124480361-124492377	0.0930279	0.394696	2.08501	-1.36614	0.171896	1	no
Apobr	chr7:133728521-133732606	1.16354	2.04811	0.81577	-1.36593	0.171961	0.999902	no
Tm7sf4	chr15:39577477-39592480	131.765	85.1209	-0.630381	1.3653	0.172159	0.999902	no
Zfp629	chr7:134750548-134757947	0.194251	0.425759	1.13211	-1.36515	0.172205	1	no
Pde3b	chr7:121558767-121681451	0.413744	0.815719	0.979333	-1.36415	0.172519	1	no
Fkbp1b	chr12:4839979-4848401	2.95315	5.67891	0.943359	-1.36223	0.173124	0.999902	no
Ptk6	chr2:180929828-180937494	0.204186	0.574315	1.49196	-1.36204	0.173185	1	no
Rps23	chr13:91062726-91064337	3.52598	7.57026	1.10232	-1.36165	0.173309	0.999902	no
Pak4	chr7:29343837-29383203	0.68786	0.290381	-1.24417	1.36148	0.173362	1	no
Irf2bp2	chr8:129112195-129117336	5.20853	7.88821	0.598824	-1.35978	0.1739	0.999902	no
2310046K01Rik	chr2:151822246-151834994	14.5539	9.29259	-0.647257	1.35972	0.173918	0.999902	no
Prtn3	chr10:79342411-79345917	0.47989	1.44616	1.59145	-1.35605	0.175082	0.999902	no
Ctnnal1	chr4:56823806-56878083	0.203452	0.0517582	-1.97483	1.35571	0.175191	1	no
1810014F10Rik	chr7:147285368-147288305	12.8289	7.25847	-0.821658	1.35571	0.175192	0.999902	no
Sf3b4	chr3:95976472-95981487	2.41669	1.23832	-0.964647	1.35547	0.175268	0.999902	no
Amotl1	chr9:14346410-14419444	0.0599125	0.158013	1.39911	-1.35473	0.175504	1	no
Enpp2	chr15:54670452-54751701	0.377213	0.117357	-1.68447	1.35396	0.175749	1	no
Mrpl15	chr1:4763278-4775807	15.7562	9.26059	-0.766746	1.35377	0.175808	0.999902	no
Ptprs	chr17:56551848-56615903	1.05214	1.7645	0.745934	-1.3536	0.175865	0.999902	no
Naip6	chr13:101051075-101087643	0.89716	1.52616	0.76647	-1.35306	0.176037	0.999902	no
Ak4	chr4:101091893-101140376	4.9728	7.52989	0.598569	-1.35279	0.176122	0.999902	no
Gatad1	chr5:3639960-3647936	18.2034	12.0596	-0.594032	1.35259	0.176185	0.999902	no
Cercam	chr2:29725013-29738360	3.74839	5.92418	0.660344	-1.35233	0.17627	0.999902	no
Naip1	chr13:101177724-101222819	0.427868	0.828883	0.954002	-1.3523	0.176279	1	no
Mapk13	chr17:28906261-28915649	5.61306	3.25461	-0.786304	1.35188	0.176414	0.999902	no
1190005I06Rik	chr8:123132501-123158282	0.245404	0	-1.79769e+308	-1.79769e+308	0.176874	1	no
1500009L16Rik	chr10:83185609-83225507	0.132385	0	-1.79769e+308	-1.79769e+308	0.176874	1	no
AU021092	chr16:5211911-5222392	0.112361	0	-1.79769e+308	-1.79769e+308	0.176874	1	no
Adamts14	chr10:60659859-60736186	0.0264836	0	-1.79769e+308	-1.79769e+308	0.176874	1	no
Ano7	chr1:95270472-95300079	0.0437577	0	-1.79769e+308	-1.79769e+308	0.176874	1	no
BC030476	chr15:34383066-34403647	0.0606322	0	-1.79769e+308	-1.79769e+308	0.176874	1	no
BC051628	chr2:180954720-180957556	0.111508	0	-1.79769e+308	-1.79769e+308	0.176874	1	no
Cmtm8	chr9:114698462-114753270	0.152193	0	-1.79769e+308	-1.79769e+308	0.176874	1	no
Efnb3	chr11:69367593-69373739	0.0437867	0	-1.79769e+308	-1.79769e+308	0.176874	1	no
F830002L21Rik	chr10:43313232-43350719	0.0807835	0	-1.79769e+308	-1.79769e+308	0.176874	1	no
Fads6	chr11:115144679-115158860	0.126677	0	-1.79769e+308	-1.79769e+308	0.176874	1	no
Gm12159	chr11:44916367-44930430	0.105629	0	-1.79769e+308	-1.79769e+308	0.176874	1	no
Gm1564	chr11:102526901-102543551	0.030204	0	-1.79769e+308	-1.79769e+308	0.176874	1	no
Gpat2	chr2:127250934-127261828	0.0543517	0	-1.79769e+308	-1.79769e+308	0.176874	1	no
Gpr1	chr1:63229267-63260783	0.093924	0	-1.79769e+308	-1.79769e+308	0.176874	1	no
Hs3st1	chr5:40005173-40035870	0.0887544	0	-1.79769e+308	-1.79769e+308	0.176874	1	no
Kcnh6	chr11:105869516-105895378	0.0497505	0	-1.79769e+308	-1.79769e+308	0.176874	1	no
Lhfpl4	chr6:113118080-113145378	0.028935	0	-1.79769e+308	-1.79769e+308	0.176874	1	no
Prm3	chr16:10790600-10791007	0.621953	0	-1.79769e+308	-1.79769e+308	0.176874	1	no
Rec8	chr14:56237002-56244232	0.0710972	0	-1.79769e+308	-1.79769e+308	0.176874	1	no
Usp26	chrX:49107135-49154410	0.0335789	0	-1.79769e+308	-1.79769e+308	0.176874	1	no
Acly	chr11:100337665-100389314	83.1216	140.558	0.757873	-1.35027	0.176928	0.999902	no
Fgfr1	chr8:26629243-26686186	3.51115	2.23856	-0.649375	1.35012	0.176978	0.999902	no
Herpud1	chr8:96910399-96919258	63.4412	42.0077	-0.594767	1.34992	0.177042	0.999902	no
Cops5	chr1:10014911-10027979	114.73	75.3075	-0.607374	1.34908	0.177312	0.999902	no
Per1	chr11:68912457-68923459	0.11513	0.338617	1.55639	-1.34876	0.177415	1	no
Cldn11	chr3:31048841-31063248	0.0322555	0.285023	3.14346	-1.34803	0.177649	1	no
Mrpl53	chr6:83051509-83059926	54.0246	35.3883	-0.610345	1.34707	0.177957	0.999902	no
Slc41a2	chr10:82693883-82800562	3.59636	5.50691	0.614706	-1.34657	0.17812	0.999902	no
Nubp2	chr17:25019555-25023295	78.0529	51.9151	-0.588296	1.3453	0.17853	0.999902	no
Ssbp4	chr8:73121388-73132213	0.0421786	0.371746	3.13973	-1.3441	0.178918	1	no
BC025920	chr10:81069052-81072581	0.29079	0.77982	1.42316	-1.34387	0.178991	1	no
Megf9	chr4:70092960-70195962	0.0189159	0.166468	3.13758	-1.34317	0.179216	1	no
F2r	chr13:96371743-96388388	0.0174933	0.153935	3.13744	-1.34311	0.179235	1	no
Vars	chr17:35137851-35153274	0.978443	1.74114	0.831474	-1.34284	0.179324	0.999902	no
Tuft1	chr3:94416680-94462728	0.497776	0.175736	-1.50208	1.34271	0.179365	1	no
Cpt1c	chr7:52214741-52230221	0.189775	0.527409	1.47463	-1.34199	0.179598	1	no
Ablim1	chr19:57107753-57290522	0.496544	1.01343	1.02925	-1.34061	0.180049	1	no
1700034H14Rik	chr18:85104416-85150784	18.4939	11.99	-0.625222	1.3403	0.180148	0.999902	no
Satb1	chr17:51875511-51972615	0.027288	0.211025	2.95108	-1.33812	0.180857	1	no
Cebpa	chr7:35904311-35906951	2.81155	1.64184	-0.776053	1.33811	0.18086	0.999902	no
Fcrlb	chr1:172837403-172843072	0.049506	0.434943	3.13515	-1.33807	0.180873	1	no
Zfp456	chr13:67464519-67476699	1.03694	0.556054	-0.899042	1.33765	0.181011	1	no
Birc5	chr11:117710550-117717057	78.7746	51.4605	-0.614265	1.33752	0.181052	0.999902	no
4933432I03Rik	chr14:103386628-103433020	1.61871	0.626849	-1.36866	1.3368	0.181286	0.999902	no
Fan1	chr7:71491643-71518981	0.176265	0.0365955	-2.26801	1.33663	0.181344	1	no
Angptl2	chr2:32992492-33226998	0.644976	1.25778	0.963564	-1.33621	0.181482	0.999902	no
Fut7	chr2:25279213-25281893	0.61321	1.53167	1.32066	-1.33432	0.1821	0.999902	no
Nup43	chr10:7387301-7398684	23.6546	15.5073	-0.609168	1.33343	0.182392	0.999902	no
Nusap1	chr2:119435267-119475896	29.9985	19.1002	-0.6513	1.33287	0.182575	0.999902	no
Impdh1	chr6:29150439-29162271	0.413266	0.947608	1.19722	-1.33195	0.182876	1	no
Zfp418	chr7:7124063-7136271	0.19213	0.0242323	-2.98708	1.33165	0.182974	1	no
Mdga1	chr17:29964902-30024827	0.157657	0.0571233	-1.46464	1.33156	0.183005	1	no
Lage3	chrX:71597500-71598957	82.5837	54.9218	-0.588479	1.33133	0.183079	0.999902	no
Tapt1	chr5:44566400-44617845	2.84014	4.47528	0.656018	-1.33035	0.183404	0.999902	no
Gm11545	chr11:94616449-94622496	5.03536	3.19155	-0.657838	1.32714	0.184464	0.999902	no
Mxi1	chr19:53384995-53450300	2.95978	4.62056	0.642578	-1.32645	0.184691	0.999902	no
Gpr65	chr12:99506866-99514842	33.7001	22.6587	-0.57269	1.3242	0.185438	0.999902	no
Bpnt1	chr1:187156037-187181648	9.81088	6.42168	-0.611432	1.3237	0.185604	0.999902	no
Ankrd37	chr8:47082261-47085204	76.6587	114.326	0.576628	-1.32299	0.185839	0.999902	no
Sesn2	chr4:132048721-132066371	2.82926	1.67773	-0.753915	1.32124	0.186422	0.999902	no
Stk10	chr11:32433265-32524595	2.39283	3.70502	0.630762	-1.3207	0.1866	0.999902	no
Ufc1	chr1:173218694-173225113	117.401	78.3389	-0.58364	1.3206	0.186636	0.999902	no
2013-09-03	chr15:82105364-82124872	0.38053	0.158544	-1.26313	1.31953	0.186991	1	no
Glipr2	chr4:43970573-43991990	165.084	107.635	-0.617061	1.31884	0.187222	0.999902	no
Tmem29	chrX:146832315-146893693	16.5213	10.3577	-0.673622	1.31856	0.187315	0.999902	no
Tmem11	chr11:60677953-60692540	32.9912	21.9272	-0.589361	1.31854	0.187323	0.999902	no
Slc44a2	chr9:21125162-21159472	12.2628	18.6194	0.602517	-1.31792	0.187529	0.999902	no
Pbx1	chr1:170049494-170362389	0.18185	0.428925	1.23797	-1.3177	0.187605	1	no
Tlr2	chr3:83640193-83645530	11.9007	17.8176	0.582253	-1.31739	0.187707	0.999902	no
Morc4	chrX:136356173-136406193	0	0.0461931	1.79769e+308	1.79769e+308	0.187887	1	no
Chrm3	chr13:9875858-10360049	0.0222395	0.16194	2.86427	-1.31635	0.188057	1	no
Psmc5	chr11:106117498-106124426	186.418	121.912	-0.6127	1.31622	0.188101	0.999902	no
Pkp3	chr7:148264127-148276409	5.57393	3.58319	-0.637449	1.31616	0.18812	0.999902	no
Rad51	chr2:118938552-118961806	8.1598	5.23783	-0.639565	1.31616	0.18812	0.999902	no
Stmn1	chr4:134024234-134029758	102.726	67.9922	-0.595354	1.31591	0.188203	0.999902	no
Sesn3	chr9:14080744-14130578	0.189893	0.547568	1.52785	-1.31535	0.188392	1	no
Gpx4	chr10:79516254-79519184	13.4716	21.3778	0.666186	-1.31529	0.188413	0.999902	no
Dnahc10	chr5:125205454-125314678	0.0339729	0.00438397	-2.95408	1.31476	0.18859	1	no
Axl	chr7:26541518-26573752	29.8807	19.7165	-0.59981	1.31441	0.188709	0.999902	no
Gsr	chr8:34763709-34808634	6.47003	9.78222	0.596389	-1.31418	0.188784	0.999902	no
Pparg	chr6:115311238-115440419	4.99844	8.715	0.802022	-1.31257	0.189329	0.999902	no
Nap1l2	chrX:100379397-100382003	0.241868	0.0497618	-2.28111	1.31233	0.189407	1	no
Rpusd3	chr6:113365312-113369334	0.435651	0.0565414	-2.94579	1.31108	0.189832	1	no
Gm13247	chr4:145651165-145696039	0	0.0655191	1.79769e+308	1.79769e+308	0.190332	1	no
Slc16a3	chr11:120809797-120820314	3.87173	6.27936	0.697639	-1.30946	0.190377	0.999902	no
Myo1d	chr11:80295628-80593527	0.0489856	0.162978	1.73425	-1.30905	0.190518	1	no
2010005H15Rik	chr16:36221647-36257513	4.36167	8.85166	1.02107	-1.30886	0.190582	0.999902	no
Acat1	chr9:53388626-53418455	54.0228	35.7778	-0.594502	1.30876	0.190617	0.999902	no
Igfbp5	chr1:72904638-72921439	0.0116833	0.0844382	2.85344	-1.30853	0.190693	1	no
Dpp7	chr2:25207809-25211852	51.4032	34.7092	-0.566539	1.30818	0.190811	0.999902	no
Thyn1	chr9:26807261-26837679	55.0777	34.5113	-0.6744	1.30693	0.191237	0.999902	no
Tpd52	chr3:8929435-9004515	16.3706	25.416	0.634631	-1.30623	0.191475	0.999902	no
Utp18	chr11:93720556-93747080	4.81841	3.05239	-0.658617	1.3061	0.191518	0.999902	no
Tubg1	chr11:100981444-100987733	27.3205	18.2832	-0.579465	1.30585	0.191605	0.999902	no
Fcgr4	chr1:172949056-172959892	2.11509	3.98263	0.913	-1.30525	0.191809	0.999902	no
Swi5	chr2:32134335-32143588	357.688	236.619	-0.596135	1.30496	0.191905	0.999902	no
Cdkn3	chr14:47380215-47391200	26.8464	17.3518	-0.629644	1.30449	0.192065	0.999902	no
Adam22	chr5:8072351-8368081	0.158137	0.0609969	-1.37437	1.30393	0.192259	1	no
Psmg3	chr5:140299547-140302797	63.5863	42.5677	-0.578956	1.30305	0.192559	0.999902	no
Mdp1	chr14:56276715-56279345	16.2145	10.217	-0.66632	1.30244	0.192766	0.999902	no
Hspb11	chr4:106926538-106952493	14.0234	7.9892	-0.811717	1.30214	0.192869	0.999902	no
Ccng2	chr5:93696598-93705257	6.21663	9.44539	0.603478	-1.30152	0.193079	0.999902	no
Nrxn1	chr17:90432983-91492142	0	0.0205253	1.79769e+308	1.79769e+308	0.193176	1	no
Morn1	chr4:154460685-154519616	0.0819678	0.369474	2.17234	-1.29948	0.19378	1	no
1810064F22Rik	chr9:22011229-22018304	0.0514104	0	-1.79769e+308	-1.79769e+308	0.193858	1	no
2700046G09Rik	chr19:32463705-32465674	0.0747426	0	-1.79769e+308	-1.79769e+308	0.193858	1	no
4933406M09Rik	chr1:136282516-136287560	0.0686612	0	-1.79769e+308	-1.79769e+308	0.193858	1	no
AI854703	chr6:48578165-48583687	0.0321265	0	-1.79769e+308	-1.79769e+308	0.193858	1	no
Abca17	chr17:24401223-24484197	0.0216961	0	-1.79769e+308	-1.79769e+308	0.193858	1	no
Adam3	chr8:25787705-25836297	0.0431561	0	-1.79769e+308	-1.79769e+308	0.193858	1	no
Apol7d	chr1:71699908-71709417	0.107947	0	-1.79769e+308	-1.79769e+308	0.193858	1	no
Bicc1	chr10:70387847-70622382	0.0373772	0	-1.79769e+308	-1.79769e+308	0.193858	1	no
Ccdc8	chr7:17579936-17581994	0.0581062	0	-1.79769e+308	-1.79769e+308	0.193858	1	no
Csta	chr16:36120031-36131275	0.0427493	0	-1.79769e+308	-1.79769e+308	0.193858	1	no
Cxcr3	chrX:98926874-98929486	0.0764754	0	-1.79769e+308	-1.79769e+308	0.193858	1	no
Fsd2	chr7:88679239-88711867	0.0389973	0	-1.79769e+308	-1.79769e+308	0.193858	1	no
Gm8234	chr3:58455963-58457963	0.0599625	0	-1.79769e+308	-1.79769e+308	0.193858	1	no
Mark1	chr1:186720302-186823428	0.0248511	0	-1.79769e+308	-1.79769e+308	0.193858	1	no
Numbl	chr7:28043779-28067169	0.0427158	0	-1.79769e+308	-1.79769e+308	0.193858	1	no
Odz2	chr11:35820170-36757745	0.0113948	0	-1.79769e+308	-1.79769e+308	0.193858	1	no
Rhbdl3	chr11:80114413-80169488	0.0303868	0	-1.79769e+308	-1.79769e+308	0.193858	1	no
Wnk4	chr11:101121880-101138723	0.0274658	0	-1.79769e+308	-1.79769e+308	0.193858	1	no
Kif22	chr7:134171244-134185934	20.4969	13.7504	-0.575933	1.29906	0.193924	0.999902	no
Tns4	chr11:98926991-98950620	5.80364	3.85591	-0.589889	1.29856	0.194095	0.999902	no
Top1mt	chr15:75487462-75509220	2.75084	1.54694	-0.830456	1.29782	0.19435	0.999902	no
Prc1	chr7:87439350-87461145	36.7459	24.7065	-0.572695	1.29766	0.194404	0.999902	no
Pid1	chr1:84032867-84281220	4.06175	6.27765	0.628123	-1.29605	0.194959	0.999902	no
Sgsm2	chr11:74662765-74710582	0.786205	0.420292	-0.903513	1.29592	0.195003	1	no
1700020D05Rik	chr19:5495277-5510489	0	0.216484	1.79769e+308	1.79769e+308	0.195024	1	no
Fam98a	chr17:75936425-75951286	2.33551	1.37292	-0.766493	1.29583	0.195034	0.999902	no
Egfbp2	chr7:51268047-51272339	1.95346	0.174197	-3.48724	1.29573	0.195068	0.999902	no
Prr5l	chr2:101554441-101679137	2.99536	4.86273	0.699037	-1.2953	0.195217	0.999902	no
Nek2	chr1:193645351-193656928	0.659551	0.29778	-1.14724	1.29502	0.195312	1	no
Furin	chr7:87534079-87550317	3.73262	5.75102	0.62363	-1.29489	0.19536	0.999902	no
Gm14420	chr2:177249446-177263899	0.34658	0.700639	1.01548	-1.29457	0.195467	1	no
Dnajc6	chr4:101169252-101315404	0	0.0359377	1.79769e+308	1.79769e+308	0.195566	1	no
Mpl	chr4:118115021-118130100	0	0.0654263	1.79769e+308	1.79769e+308	0.195899	1	no
Zfp719	chr7:50834955-50849080	0.66489	1.17794	0.825079	-1.2918	0.196428	1	no
Mtrf1	chr14:79797578-79823457	5.59591	3.49194	-0.680345	1.29162	0.19649	0.999902	no
Lsmd1	chr11:69209292-69211736	175.052	116.269	-0.590315	1.2915	0.196532	0.999902	no
Ndufs8	chr19:3908869-3912717	295.586	194.01	-0.607449	1.29079	0.196778	0.999902	no
Tmem2	chr19:21852831-21932817	1.45307	2.2564	0.634925	-1.29069	0.19681	0.999902	no
Pbk	chr14:66424747-66436659	30.36	20.2578	-0.583694	1.29004	0.197038	0.999902	no
Arap3	chr18:38132276-38158623	0.284969	0.583508	1.03395	-1.28983	0.197111	1	no
1700017B05Rik	chr9:57100128-57110406	0.753881	1.31296	0.800415	-1.28909	0.197368	0.999902	no
Taco1	chr11:105927420-105934926	5.6922	3.40377	-0.74185	1.28887	0.197443	0.999902	no
1110001J03Rik	chr6:38484860-38489449	99.9729	66.4061	-0.590222	1.28763	0.197875	0.999902	no
Lrrfip2	chr9:111020614-111128172	13.0274	8.49235	-0.617318	1.28755	0.197904	0.999902	no
Il1rl2	chr1:40381471-40422316	12.1049	17.9706	0.570049	-1.2865	0.198269	0.999902	no
Fmr1	chrX:65931729-65971136	2.52306	1.58879	-0.667246	1.28569	0.19855	0.999902	no
Prdx2	chr8:87493546-87498212	425.74	278.466	-0.612469	1.2841	0.199107	0.999902	no
Tiam1	chr16:89787355-89974944	1.10622	0.528858	-1.06469	1.28355	0.199298	1	no
1600020E01Rik	chr6:86477323-86514443	1.53497	4.30523	1.48788	-1.28322	0.199414	0.999902	no
Map1lc3a	chr2:155102099-155103809	2.62178	1.2058	-1.12055	1.28277	0.199573	0.999902	no
Mrpl18	chr17:13104220-13108957	285.764	188.663	-0.599014	1.28234	0.199724	0.999902	no
Tmem150c	chr5:100506891-100588827	0.120903	0.372557	1.62361	-1.28223	0.199763	1	no
Fpr2	chr17:18024787-18030916	5.4514	8.79659	0.690318	-1.28221	0.199768	0.999902	no
Mll3	chr5:24777611-25004601	1.00445	1.50111	0.579629	-1.28199	0.199847	0.999902	no
Midn	chr10:79611034-79621112	0.644355	0.308694	-1.06168	1.28142	0.200046	1	no
Apool	chrX:109425016-109486039	23.4845	15.4737	-0.601889	1.28057	0.200346	0.999902	no
Tusc3	chr8:40068920-40250468	3.90648	2.23245	-0.80724	1.28041	0.200402	0.999902	no
Pvrl1	chr9:43552658-43615544	0.158197	0.380511	1.26621	-1.27971	0.200647	1	no
Tbc1d2	chr4:46617261-46663071	0.715146	1.27189	0.830668	-1.27924	0.200814	0.999902	no
Pdzk1ip1	chr4:114761312-114766499	14.0926	8.43116	-0.741139	1.27768	0.201363	0.999902	no
Clec4b1	chr6:122999979-123021573	149.761	98.4616	-0.605026	1.27754	0.201411	0.999902	no
Fam162a	chr16:36043929-36071601	221.596	328.339	0.567259	-1.27727	0.201506	0.999902	no
Cxcl16	chr11:70267735-70279701	25.8771	17.52	-0.562677	1.27712	0.201558	0.999902	no
Anapc11	chr11:120459734-120469512	37.1102	24.732	-0.58544	1.27707	0.201576	0.999902	no
Sec22a	chr16:35311216-35364004	12.0379	8.14663	-0.563313	1.27697	0.201614	0.999902	no
Pla2g4a	chr1:151676751-151808414	9.23749	13.6053	0.5586	-1.27678	0.201679	0.999902	no
Itpa	chr2:130493576-130507350	15.3925	9.94825	-0.629715	1.27677	0.201683	0.999902	no
Mrps16	chr14:21210452-21212777	120.041	81.3887	-0.560624	1.27648	0.201784	0.999902	no
Arhgap27	chr11:103192797-103225006	2.07546	3.32905	0.681675	-1.27622	0.201879	0.999902	no
Snapc4	chr2:26218284-26236173	2.94076	4.45483	0.599178	-1.27594	0.201977	0.999902	no
Fam26e	chr10:33757402-33829621	0.638359	0.189817	-1.74976	1.27512	0.202266	1	no
Rasd1	chr11:59761715-59778444	1.47171	0.549882	-1.4203	1.2748	0.20238	0.999902	no
H2-M2	chr17:37617795-37620474	57.5002	39.2156	-0.552139	1.27394	0.202684	0.999902	no
Mmp19	chr10:128227965-128241426	12.0696	18.8968	0.646762	-1.27283	0.203078	0.999902	no
Mef2a	chr7:74378716-74517744	1.37675	2.35797	0.77628	-1.27256	0.203174	0.999902	no
Lcn8	chr2:25508637-25511736	4.08668	1.79099	-1.19017	1.2723	0.203268	0.999902	no
Ncbp2	chr16:31948631-31958558	39.4622	26.7442	-0.561244	1.2717	0.20348	0.999902	no
Pcdh15	chr10:73284614-74112477	0.139141	0.0136098	-3.35382	1.27162	0.203509	1	no
Fam96b	chr8:107163738-107165628	54.6895	36.6973	-0.575589	1.27148	0.203558	0.999902	no
Hmgb2	chr8:59990639-59994796	35.5053	23.8063	-0.576695	1.27096	0.203743	0.999902	no
Dusp19	chr2:80457370-80471818	13.0576	8.60275	-0.602022	1.27075	0.203817	0.999902	no
H2-Ab1	chr17:34400171-34406363	450.998	291.297	-0.63063	1.27024	0.203998	0.999902	no
4933430I17Rik	chr4:62186402-62209027	0.775766	0.303888	-1.35208	1.26996	0.204097	1	no
Rheb	chr5:24308640-24348179	4.43901	7.1609	0.689904	-1.26996	0.204098	0.999902	no
B4galt4	chr16:38742376-38769158	0.888509	0.40165	-1.14545	1.26975	0.204175	1	no
9530008L14Rik	chr13:41858516-41942985	2.61212	1.5483	-0.754535	1.26775	0.204887	0.999902	no
Uxs1	chr1:43807075-43884553	18.3271	12.1744	-0.590129	1.26765	0.204924	0.999902	no
Memo1	chr17:74600039-74694203	18.2228	12.2243	-0.575993	1.2666	0.205299	0.999902	no
G6pc3	chr11:102051012-102055396	46.017	31.4135	-0.550782	1.26646	0.205348	0.999902	no
Ppargc1a	chr5:51845487-51945160	0.0316374	0	-1.79769e+308	-1.79769e+308	0.205384	1	no
3110003A17Rik	chr10:17731066-17743058	127.203	85.9578	-0.565429	1.26627	0.205415	0.999902	no
Mnat1	chr12:74224703-74374975	14.61	9.92801	-0.557376	1.26608	0.205484	0.999902	no
Gpr97	chr8:97541591-97569149	0.614101	1.23137	1.00372	-1.26565	0.205638	0.999902	no
E2f1	chr2:154385374-154395588	7.44495	11.0789	0.57348	-1.26503	0.205861	0.999902	no
Pdgfc	chr3:80840337-81017953	0.234101	0.0727856	-1.68541	1.26451	0.206047	1	no
Cenpn	chr8:119445639-119465403	9.52849	6.24926	-0.608561	1.26433	0.206112	0.999902	no
Ube2e1	chr14:19103655-19164358	30.1143	19.8201	-0.603484	1.26336	0.206462	0.999902	no
Grb10	chr11:11830501-11937423	0.0501273	0.20817	2.05409	-1.26334	0.206465	1	no
Gm15987	chr6:128884398-128934725	2.87581	1.40849	-1.02982	1.26312	0.206545	0.999902	no
6530401N04Rik	chr12:53098493-53107488	1.83688	3.11058	0.75992	-1.2627	0.206697	0.999902	no
Asb4	chr6:5333385-5383021	6.64056	9.78076	0.558642	-1.26246	0.206783	0.999902	no
Dnajc15	chr14:78226023-78274724	218.472	148.955	-0.552569	1.26244	0.206789	0.999902	no
Cav2	chr6:17231340-17239011	26.3796	17.9316	-0.556923	1.26224	0.206863	0.999902	no
Nrn1	chr13:36817494-36826323	0.287408	0.772567	1.42656	-1.26149	0.207132	1	no
Stk39	chr2:68048503-68310038	3.25602	2.06977	-0.653637	1.26083	0.20737	0.999902	no
Slc4a5	chr6:83187368-83254939	0.0220387	0.109503	2.31286	-1.26062	0.207445	1	no
Ccl17	chr8:97334352-97335936	28694	14862.6	-0.949064	1.26053	0.20748	0.999902	no
Dynll2	chr11:87793026-87811800	5.3755	3.43194	-0.647375	1.26049	0.207492	0.999902	no
Ica1l	chr1:60045911-60099931	0.35186	0.139368	-1.3361	1.26048	0.207497	1	no
Sdhd	chr9:50404444-50411954	467.342	301.071	-0.634376	1.2601	0.207633	0.999902	no
Klra17	chr6:129781171-129826690	0.0548434	0.425575	2.95602	-1.25965	0.207795	1	no
Ikbke	chr1:133151178-133176140	14.7008	21.4524	0.545242	-1.25778	0.208472	0.999902	no
Afg3l2	chr18:67564417-67608790	3.74588	5.68444	0.601713	-1.2571	0.208719	0.999902	no
Eno2	chr6:124710072-124719527	0.165526	0.442683	1.41922	-1.25624	0.209028	1	no
Tmem63a	chr1:182872648-182905235	5.63742	8.40509	0.576228	-1.25613	0.20907	0.999902	no
Armc9	chr1:88051354-88174859	3.5954	2.12465	-0.758924	1.25571	0.20922	0.999902	no
Mgst1	chr6:138089057-138105273	385.239	595.202	0.627627	-1.25527	0.20938	0.999902	no
2700050L05Rik	chr7:140829357-140864700	0.770478	1.29633	0.750603	-1.2546	0.209624	0.999902	no
Cdc7	chr5:107393340-107413450	7.14025	4.78471	-0.577545	1.25376	0.209928	0.999902	no
Slc25a29	chr12:110064087-110074086	0.302446	0.741247	1.29328	-1.25366	0.209966	1	no
Tbp	chr17:15636851-15654391	18.8523	12.8128	-0.557159	1.25345	0.210041	0.999902	no
Syne2	chr12:76919304-77211915	0.202318	0.114206	-0.824994	1.25249	0.210392	1	no
Fgd4	chr16:16422070-16560289	3.2193	5.22776	0.699448	-1.25245	0.210406	0.999902	no
Slamf7	chr1:173562533-173583168	14.1727	9.73265	-0.542213	1.25242	0.210418	0.999902	no
Cdc25c	chr18:34892650-34911187	2.19998	1.20823	-0.864597	1.25015	0.211246	0.999902	no
Adamts10	chr17:33661140-33690727	0.154767	0.437395	1.49884	-1.24972	0.211403	1	no
Prpf38a	chr4:108237471-108251941	21.4351	14.4337	-0.570537	1.24971	0.211406	0.999902	no
Hs3st3b1	chr11:63698194-63735786	2.29749	1.50797	-0.607447	1.24958	0.211454	0.999902	no
Oxnad1	chr14:32898913-32916389	7.6032	5.01456	-0.600483	1.24934	0.211539	0.999902	no
Pik3ip1	chr11:3230733-3242974	0.187867	0.527068	1.48828	-1.24884	0.211725	1	no
Zbtb26	chr2:37287687-37298641	0.0735607	0.201638	1.45476	-1.24882	0.21173	1	no
Arhgef9	chrX:92244282-92361825	1.09905	0.64735	-0.763638	1.24861	0.211807	1	no
Dhx9	chr1:155302887-155334790	2.0528	1.28994	-0.670294	1.24858	0.211821	0.999902	no
Inppl1	chr7:108966826-108986740	0.45641	0.210525	-1.11634	1.24844	0.211869	1	no
Echdc3	chr2:6109510-6242657	1.02201	2.01017	0.975904	-1.24775	0.212121	0.999902	no
Ypel3	chr7:133920488-133924028	1.77154	3.62611	1.03341	-1.24753	0.212203	0.999902	no
Fam198b	chr3:79689851-79750200	1.03115	1.62484	0.656041	-1.24746	0.21223	0.999902	no
Car5b	chrX:160414753-160465942	4.0389	2.6406	-0.613097	1.24712	0.212354	0.999902	no
Phf8	chrX:147955214-148068400	1.00222	1.62116	0.693823	-1.24488	0.213176	0.999902	no
Ap4e1	chr2:126834446-126895550	1.02216	1.61612	0.660913	-1.24459	0.213284	0.999902	no
Ndufaf2	chr13:108842782-108948819	82.8433	56.0751	-0.563025	1.24364	0.213632	0.999902	no
4930451C15Rik	chr16:17544557-17561340	0.0837178	0	-1.79769e+308	-1.79769e+308	0.213823	1	no
Traf6	chr2:101518596-101541131	3.74836	5.49336	0.55143	-1.24269	0.213981	0.999902	no
Mthfd1l	chr10:6179459-6373466	4.29476	6.56329	0.611844	-1.24194	0.21426	0.999902	no
Fxn	chr19:24335942-24355076	0.533013	1.32697	1.31589	-1.24165	0.214365	0.999902	no
Gsg2	chr11:72904096-72960951	1.33598	0.68911	-0.955089	1.24098	0.214615	0.999902	no
Rpl13	chr8:125626249-125629142	11.0171	17.439	0.662569	-1.24065	0.214736	0.999902	no
Kcmf1	chr6:72791107-72849973	5.98551	4.0046	-0.579813	1.24062	0.214745	0.999902	no
Cd101	chr3:100797451-100833418	0.871384	1.57481	0.853799	-1.24061	0.214752	0.999902	no
Kif21b	chr1:138027977-138074591	2.35097	3.44364	0.550678	-1.2405	0.214791	0.999902	no
Cd74	chr18:60963502-60972306	18052.9	7643.24	-1.23998	1.23973	0.215073	0.999902	no
Ddx11	chr17:66472859-66501508	1.13537	0.6525	-0.799116	1.23838	0.215575	1	no
Stard3nl	chr13:19449544-19487621	36.2379	24.8567	-0.543863	1.23782	0.215783	0.999902	no
6720401G13Rik	chrX:47908920-47988435	0.790664	1.33189	0.752335	-1.23677	0.216173	0.999902	no
Qpctl	chr7:19725565-19734545	13.0257	8.84677	-0.558142	1.2358	0.216531	0.999902	no
H2-DMa	chr17:34272615-34275480	904.914	585.422	-0.628304	1.23469	0.216946	0.999902	no
Mib2	chr4:155028580-155043363	0.0933666	0.336706	1.85051	-1.23466	0.216958	1	no
Proz	chr8:13060907-13075006	0.152965	0.435607	1.50983	-1.23452	0.21701	1	no
Pla2g16	chr19:7631948-7663035	11.167	7.6273	-0.54999	1.23421	0.217125	0.999902	no
Stk32c	chr7:146289536-146428872	1.30683	0.498965	-1.38906	1.23363	0.217342	0.999902	no
B4galt2	chr4:117545604-117556081	0.0833305	0	-1.79769e+308	-1.79769e+308	0.217457	1	no
Snhg6	chr1:9932105-9934199	19.359	10.9585	-0.820944	1.23174	0.218044	0.999902	no
Serpinb1a	chr13:32933960-32943054	3.32124	5.34713	0.687043	-1.22982	0.218766	0.999902	no
Atp5f1	chr3:105745780-105772678	84.4611	54.0413	-0.644226	1.22944	0.218906	0.999902	no
Sgol1	chr17:53814111-53828640	7.03065	4.76015	-0.562652	1.22903	0.219061	0.999902	no
Diap3	chr14:87056129-87540921	0.857159	0.450781	-0.927137	1.22857	0.219233	1	no
Bfsp2	chr9:103325907-103382658	0.0961785	0	-1.79769e+308	-1.79769e+308	0.219289	1	no
G630025P09Rik	chr11:69617096-69619540	0.0607995	0	-1.79769e+308	-1.79769e+308	0.219289	1	no
Hsd17b13	chr5:104384460-104406407	0.121442	0	-1.79769e+308	-1.79769e+308	0.219289	1	no
Fnbp1l	chr3:122241636-122322585	1.55315	0.965896	-0.685259	1.22802	0.21944	0.999902	no
Klhdc1	chr12:70342818-70384948	0.161087	0.479352	1.57324	-1.22708	0.219794	1	no
Acpp	chr9:104190569-104240052	3.59539	5.78456	0.686058	-1.22694	0.219844	0.999902	no
9930021J03Rik	chr19:29788891-29880499	0.635053	1.02905	0.696363	-1.22688	0.219868	1	no
E2f5	chr3:14578670-14611256	2.89261	1.53851	-0.910834	1.22631	0.220082	0.999902	no
Slc35b1	chr11:95246235-95252966	101.76	69.9211	-0.541372	1.2263	0.220085	0.999902	no
Ncam1	chr9:49310250-49607174	1.68908	2.55926	0.599489	-1.22584	0.220258	0.999902	no
Slc7a7	chr14:54980524-55036539	19.0383	11.8108	-0.688806	1.22532	0.220454	0.999902	no
Bambi-ps1	chr2:122292318-122293533	0.405761	0.0595369	-2.76877	1.22504	0.220562	1	no
Ell	chr8:73063573-73116757	7.26771	10.7825	0.569119	-1.22422	0.220869	0.999902	no
Dbndd1	chr8:126028617-126039355	0	0.141236	1.79769e+308	1.79769e+308	0.221223	1	no
Expi	chr11:83522505-83524862	2.12115	0.671933	-1.65846	1.22328	0.221223	0.999902	no
Polb	chr8:23738590-23763909	42.1876	28.6424	-0.558667	1.22239	0.22156	0.999902	no
Krt80	chr15:101180001-101200556	0.25497	0.715704	1.48904	-1.22223	0.22162	1	no
P4ha1	chr10:58786043-58836052	12.4191	17.9106	0.528256	-1.22167	0.221831	0.999902	no
Bcl6	chr16:23965137-23988698	0.346731	0.136171	-1.3484	1.22061	0.222234	1	no
Ivns1abp	chr1:153191627-153211575	12.2427	18.1854	0.57085	-1.22046	0.222292	0.999902	no
Oplah	chr15:76124863-76137675	0	0.034519	1.79769e+308	1.79769e+308	0.222464	1	no
Pfkl	chr10:77449693-77472541	26.4288	38.718	0.550894	-1.21925	0.222749	0.999902	no
Cenpm	chr15:82064205-82075177	10.9767	6.42412	-0.772874	1.21847	0.223045	0.999902	no
Med25	chr7:52134755-52147736	0.0318496	0.202566	2.66905	-1.21768	0.223344	1	no
4632434I11Rik	chr7:100006036-100022742	1.45519	0.849251	-0.776941	1.21721	0.223524	0.999902	no
Tuba1b	chr15:98761861-98764821	740.721	470.043	-0.656138	1.21699	0.223607	0.999902	no
Actg2	chr6:83462902-83486245	1.98208	3.58032	0.853074	-1.21565	0.224118	0.999902	no
Magoh	chr4:107552417-107560003	110.938	76.6762	-0.532908	1.21513	0.224317	0.999902	no
BC031353	chr9:74800859-74880275	2.11483	3.34415	0.661096	-1.2147	0.22448	0.999902	no
Atp10a	chr7:65913571-66084796	0.468378	0.83175	0.828476	-1.21428	0.22464	1	no
Ash1l	chr3:88769733-88883297	0.533108	0.840694	0.657154	-1.21366	0.224878	1	no
Dynlt1a	chr17:6310544-6317474	35.6956	24.0099	-0.572116	1.21341	0.224975	0.999902	no
Rai12	chr11:69781726-69804102	93.8603	60.7548	-0.627517	1.21258	0.225289	0.999902	no
Parva	chr7:119571219-119735202	0.0155386	0.0983	2.66134	-1.21181	0.225584	1	no
Rasgef1b	chr5:99646438-99681946	3.64452	2.35942	-0.627298	1.21129	0.225785	0.999902	no
Vrk1	chr12:107248472-107315620	31.0197	20.399	-0.604686	1.21093	0.225922	0.999902	no
Catsperg1	chr7:29966550-29999052	0.53565	0.999464	0.899863	-1.21088	0.22594	1	no
Pld4	chr12:113998865-114007197	395.08	255.008	-0.631603	1.2108	0.225973	0.999902	no
Frmd6	chr12:71926500-72003221	0.598353	1.04834	0.809043	-1.21051	0.226084	1	no
Psmb1	chr17:15612684-15635240	659.059	424.556	-0.634452	1.21024	0.226187	0.999902	no
Cpped1	chr16:11803813-11930687	12.6331	8.702	-0.537795	1.21018	0.226209	0.999902	no
Bst1	chr5:44210131-44234707	9.59982	13.934	0.537531	-1.20998	0.226285	0.999902	no
Parvg	chr15:84155149-84173408	12.9489	19.2106	0.569072	-1.20966	0.22641	0.999902	no
Dusp23	chr1:174560899-174563105	17.668	12.0909	-0.547223	1.20957	0.226444	0.999902	no
Ppil1	chr17:29387779-29400916	87.1459	59.9081	-0.540682	1.2094	0.22651	0.999902	no
Zfp661	chr2:127401268-127410413	0.775304	0.386061	-1.00593	1.20932	0.226539	1	no
Sf3a3	chr4:124392104-124409666	26.9715	18.7096	-0.527659	1.20896	0.22668	0.999902	no
Gfra1	chr19:58311181-58528956	0.0934589	0.297859	1.67223	-1.20851	0.226849	1	no
Mtmr4	chr11:87405718-87429798	11.3371	7.87632	-0.525457	1.20851	0.226852	0.999902	no
Ccdc99	chr11:34622686-34647143	6.97346	4.69264	-0.571475	1.20705	0.227412	0.999902	no
Clcn3	chr8:63389185-63462108	3.36222	5.12659	0.608586	-1.20652	0.227618	0.999902	no
Fzd6	chr15:38837825-38869736	0	0.0461475	1.79769e+308	1.79769e+308	0.227857	1	no
5830416P10Rik	chr19:53515701-53539286	0.102856	0.249296	1.27723	-1.20569	0.227936	1	no
Svil	chr18:5046586-5119291	1.85602	2.73263	0.558075	-1.2055	0.228012	0.999902	no
Nrg4	chr9:55056741-55131432	4.3574	8.36492	0.940886	-1.20505	0.228186	0.999902	no
Oosp1	chr19:11741949-11765541	1.39424	0.528421	-1.39972	1.20495	0.228224	0.999902	no
2210408I21Rik	chr13:77274796-77752940	0.884138	0.35832	-1.30302	1.20449	0.228402	1	no
Gp1ba	chr11:70452623-70455557	0.099669	0.305822	1.61748	-1.20426	0.228491	1	no
Ivd	chr2:118687735-118707093	68.902	47.7132	-0.530158	1.20416	0.22853	0.999902	no
Etfb	chr7:50699512-50713152	293.602	201.958	-0.539804	1.20391	0.228625	0.999902	no
Rchy1	chr5:92377929-92401163	13.9192	9.30312	-0.581291	1.20354	0.228766	0.999902	no
Kdm3a	chr6:71538965-71582899	5.28334	8.14695	0.62481	-1.20332	0.228853	0.999902	no
Pgcp	chr15:33012883-33583191	17.3515	11.9863	-0.53367	1.20304	0.228962	0.999902	no
Psmc3	chr2:90894172-90899595	163.685	111.355	-0.555759	1.20242	0.2292	0.999902	no
1810049H13Rik	chr11:120317917-120319377	0.368584	1.15382	1.64636	-1.20201	0.229359	1	no
Myo1b	chr1:51806609-51972818	0.15431	0.354081	1.19824	-1.20177	0.229452	1	no
Nfat5	chr8:109817369-109903417	0.629671	0.963698	0.613982	-1.20115	0.229693	1	no
Padi2	chr4:140462274-140513817	0.0382921	0.144306	1.91401	-1.20115	0.229694	1	no
Gng10	chr4:59048027-59054771	113.475	78.268	-0.535879	1.20086	0.229806	0.999902	no
Taf9b	chrX:103402212-103416497	5.95925	3.6454	-0.709055	1.20047	0.229959	0.999902	no
Grid1	chr14:35633321-36394301	0.232835	0.0375489	-2.63247	1.20026	0.230039	1	no
Rxrb	chr17:34168756-34175348	0.874006	1.62071	0.890911	-1.20021	0.230058	0.999902	no
9930111J21Rik1	chr11:48759651-48792900	0.663475	1.18373	0.835232	-1.19994	0.230163	1	no
Ormdl3	chr11:98442607-98448559	0.483477	1.01795	1.07415	-1.19976	0.230234	1	no
Cdc25b	chr2:131012683-131024247	5.32446	3.2614	-0.707142	1.19968	0.230264	0.999902	no
Chst7	chrX:19636695-19674646	1.50019	0.805464	-0.897259	1.19953	0.230321	0.999902	no
Cul7	chr17:46787286-46801313	0.510485	0.268971	-0.924421	1.19947	0.230343	1	no
Smpdl3b	chr4:132288880-132313086	11.1396	16.358	0.5543	-1.19936	0.230389	0.999902	no
Cyp4f13	chr17:33061632-33084306	6.5106	9.97968	0.616203	-1.19928	0.230418	0.999902	no
Plxnb2	chr15:88985978-89011218	0.26965	0.517094	0.939339	-1.19836	0.230777	1	no
H2-DMb1	chr17:34290135-34297174	46.3128	32.3733	-0.516606	1.19752	0.231102	0.999902	no
Gabarapl1	chr6:129482201-129492349	23.8699	34.2265	0.519923	-1.19748	0.231118	0.999902	no
Dcun1d4	chr5:73872293-73952033	0.122747	0.329566	1.42489	-1.19735	0.231171	1	no
Prr12	chr7:52283076-52308251	0.126155	0.26861	1.09031	-1.19722	0.231221	1	no
Cenph	chr13:101529640-101545854	3.2327	1.77956	-0.861219	1.19709	0.231273	0.999902	no
Wasf2	chr4:132686547-132754245	0.50449	0.925529	0.875453	-1.1967	0.231423	1	no
9630033F20Rik	chr6:127035133-127059570	4.59673	3.10007	-0.568307	1.19657	0.231474	0.999902	no
Pnp	chr14:51563977-51573087	32.6507	22.67	-0.526328	1.19648	0.231508	0.999902	no
Socs2	chr10:94874123-94879491	53.2376	36.4633	-0.545999	1.19634	0.231562	0.999902	no
Tcn2	chr11:3817080-3832081	26.4139	38.7911	0.55443	-1.19582	0.231765	0.999902	no
Mrpl46	chr7:85920226-85927975	65.5428	45.4579	-0.527905	1.19563	0.231839	0.999902	no
Exosc8	chr3:54532600-54539286	98.7118	66.7977	-0.563425	1.19554	0.231878	0.999902	no
Tomm40l	chr1:173144100-173152645	11.9798	8.31374	-0.527033	1.19421	0.232395	0.999902	no
Rad51ap1	chr6:126873436-126889573	10.5183	7.07311	-0.572482	1.19419	0.232404	0.999902	no
Omp	chr7:105270074-105333309	0.70147	0.222	-1.65982	1.19373	0.232582	1	no
Lrrc58	chr16:37868485-37888943	13.2973	19.3939	0.544473	-1.19339	0.232716	0.999902	no
5830428M24Rik	chr12:70565773-70576537	4.8752	2.79921	-0.800442	1.19235	0.233124	0.999902	no
Pml	chr9:58064986-58097593	2.16648	3.20884	0.566702	-1.19168	0.233389	0.999902	no
Ikbkb	chr8:23769676-23817055	6.61031	9.60382	0.538891	-1.19137	0.23351	0.999902	no
Jazf1	chr6:52718061-53018618	9.35479	6.47185	-0.531529	1.19114	0.233597	0.999902	no
Spdya	chr17:71901400-71948101	0.103114	0	-1.79769e+308	-1.79769e+308	0.233856	1	no
Pvrl2	chr7:20301992-20334922	4.70399	2.78526	-0.756073	1.1904	0.233891	0.999902	no
Ly6d	chr15:74592485-74593997	0.481573	1.43642	1.57665	-1.18953	0.234232	0.999902	no
Cd72	chr4:43455148-43467498	4.19723	1.77875	-1.23857	1.18937	0.234295	0.999902	no
Gstm5	chr3:107680147-107701603	12.4011	7.97512	-0.636896	1.18923	0.23435	0.999902	no
Lhfpl2	chr13:94827750-94965364	1.71334	2.65378	0.631239	-1.18823	0.234742	0.999902	no
Fam103a1	chr7:88907838-88914376	34.7174	24.201	-0.52059	1.18797	0.234845	0.999902	no
C1qa	chr4:136451830-136454759	1.18393	0.470894	-1.33011	1.18794	0.234856	1	no
Klrb1b	chr6:128763723-128776333	0.67964	0.297306	-1.19282	1.18745	0.235051	1	no
Ppap2b	chr4:104829951-104905372	0.797548	1.42275	0.835037	-1.18708	0.235195	0.999902	no
Herc4	chr10:62706544-62780629	1.78535	2.75146	0.623991	-1.18536	0.235875	0.999902	no
Rps18	chr17:34088943-34092586	169.551	245.289	0.532765	-1.18531	0.235895	0.999902	no
Cradd	chr10:94637379-94786731	2.22151	1.2343	-0.847848	1.18504	0.236001	0.999902	no
Rab44	chr17:29272000-29285921	0.996769	1.6402	0.718537	-1.18496	0.236031	0.999902	no
Fpgt	chr3:154747882-154756342	1.92372	2.98744	0.635011	-1.18441	0.236251	0.999902	no
Suclg1	chr6:73198498-73226901	148.665	102.207	-0.540569	1.18332	0.236683	0.999902	no
Pgm2	chr4:99602055-99659899	42.8094	61.5246	0.523236	-1.18242	0.237037	0.999902	no
Eef1b2	chr1:63223404-63227060	119.5	81.3765	-0.554329	1.18219	0.237131	0.999902	no
2610029I01Rik	chr4:21684528-21694358	12.2956	8.3667	-0.555407	1.18182	0.237279	0.999902	no
Vps8	chr16:21423190-21644753	1.07108	1.69697	0.663893	-1.18166	0.237339	0.999902	no
Lmo4	chr3:143851493-143868219	9.7271	6.32626	-0.620658	1.18151	0.2374	0.999902	no
Nipa1	chr7:63217900-63274943	7.30598	4.7996	-0.606164	1.18145	0.237425	0.999902	no
Golt1b	chr6:142335762-142352378	17.531	25.1409	0.520127	-1.18126	0.237501	0.999902	no
Lsm3	chr6:91466028-91472614	117.936	81.9123	-0.525858	1.18123	0.237513	0.999902	no
Arid3a	chr10:79389816-79417757	1.19664	1.86057	0.63675	-1.18106	0.237578	0.999902	no
Nfkbie	chr17:45692664-45700117	8.90267	6.10895	-0.543314	1.18035	0.237859	0.999902	no
1110021L09Rik	chr10:23516791-23547774	0.0250259	0	-1.79769e+308	-1.79769e+308	0.238	1	no
1700006H21Rik	chr13:108477476-108482248	0.154889	0	-1.79769e+308	-1.79769e+308	0.238	1	no
1700007K13Rik	chr2:28317520-28321844	0.108594	0	-1.79769e+308	-1.79769e+308	0.238	1	no
1700084E18Rik	chr2:30092717-30093151	0.276269	0	-1.79769e+308	-1.79769e+308	0.238	1	no
1700112H15Rik	chr1:186351719-186381570	0.113439	0	-1.79769e+308	-1.79769e+308	0.238	1	no
2010002M12Rik	chr19:34691540-34715233	0.0208573	0	-1.79769e+308	-1.79769e+308	0.238	1	no
2010109I03Rik	chr15:74708765-74712134	0.0390786	0	-1.79769e+308	-1.79769e+308	0.238	1	no
2200002K05Rik	chr9:15043488-15063857	0.0368771	0	-1.79769e+308	-1.79769e+308	0.238	1	no
2210409E12Rik	chr11:88833951-88834328	0.36113	0	-1.79769e+308	-1.79769e+308	0.238	1	no
2700081L22Rik	chr4:52443155-52451836	0.153451	0	-1.79769e+308	-1.79769e+308	0.238	1	no
2810047C21Rik1	chr7:10034292-10041283	0.045633	0	-1.79769e+308	-1.79769e+308	0.238	1	no
2900011O08Rik	chr16:13986729-14101587	0.0306109	0	-1.79769e+308	-1.79769e+308	0.238	1	no
4930455B14Rik	chr14:9498903-9505892	0.073312	0	-1.79769e+308	-1.79769e+308	0.238	1	no
4930480G23Rik	chr4:19906591-19932886	0.0621479	0	-1.79769e+308	-1.79769e+308	0.238	1	no
4930483J18Rik	chr15:81021282-81023187	0.0735567	0	-1.79769e+308	-1.79769e+308	0.238	1	no
4930486L24Rik	chr13:60943972-60965777	0.0561326	0	-1.79769e+308	-1.79769e+308	0.238	1	no
4930529C04Rik	chr3:90875583-90879114	0.0198194	0	-1.79769e+308	-1.79769e+308	0.238	1	no
4930579G22Rik	chr5:130384409-130387151	0.152743	0	-1.79769e+308	-1.79769e+308	0.238	1	no
4933411G11Rik	chr5:143942695-143966747	0.0336832	0	-1.79769e+308	-1.79769e+308	0.238	1	no
6330439K17Rik	chr2:144296292-144353134	0.00996318	0	-1.79769e+308	-1.79769e+308	0.238	1	no
9030404E10Rik	chr16:30021927-30039565	0.0652129	0	-1.79769e+308	-1.79769e+308	0.238	1	no
9530026P05Rik	chr6:92890575-93061743	0.0826614	0	-1.79769e+308	-1.79769e+308	0.238	1	no
A630020A06	chr15:3946038-3965858	0.0198491	0	-1.79769e+308	-1.79769e+308	0.238	1	no
Accn2	chr15:99501148-99531559	0.0185254	0	-1.79769e+308	-1.79769e+308	0.238	1	no
Adam1b	chr5:121950105-121952989	0.0245885	0	-1.79769e+308	-1.79769e+308	0.238	1	no
Adamts1	chr16:85794072-85803360	0.0140973	0	-1.79769e+308	-1.79769e+308	0.238	1	no
Adcy1	chr11:6963491-7078508	0.00548079	0	-1.79769e+308	-1.79769e+308	0.238	1	no
Adcy5	chr16:35155721-35304635	0.0135902	0	-1.79769e+308	-1.79769e+308	0.238	1	no
Ankrd42	chr7:99732692-99785652	0.025558	0	-1.79769e+308	-1.79769e+308	0.238	1	no
Anks6	chr4:47028560-47070178	0.0196954	0	-1.79769e+308	-1.79769e+308	0.238	1	no
Aox1	chr1:58086812-58163254	0.015791	0	-1.79769e+308	-1.79769e+308	0.238	1	no
Apoa5	chr9:46076690-46080002	0.0311005	0	-1.79769e+308	-1.79769e+308	0.238	1	no
Ascl4	chr10:85391235-85392392	0.0687386	0	-1.79769e+308	-1.79769e+308	0.238	1	no
C130083M11Rik	chr5:52591222-52607672	0.0352454	0	-1.79769e+308	-1.79769e+308	0.238	1	no
Camk1g	chr1:195172539-195196476	0.0292822	0	-1.79769e+308	-1.79769e+308	0.238	1	no
Ccdc164	chr5:30607913-30668993	0.0288604	0	-1.79769e+308	-1.79769e+308	0.238	1	no
Cd276	chr9:58372106-58388747	0.022113	0	-1.79769e+308	-1.79769e+308	0.238	1	no
Cdh5	chr8:106625524-106668402	0.0174405	0	-1.79769e+308	-1.79769e+308	0.238	1	no
Ces2g	chr8:107485617-107493437	0.0248192	0	-1.79769e+308	-1.79769e+308	0.238	1	no
Chmp4c	chr3:10366972-10391005	0.0414555	0	-1.79769e+308	-1.79769e+308	0.238	1	no
Clic3	chr2:25312362-25314292	0.109494	0	-1.79769e+308	-1.79769e+308	0.238	1	no
Cntnap4	chr8:115093942-115406607	0.0142033	0	-1.79769e+308	-1.79769e+308	0.238	1	no
Col11a2	chr17:34176381-34203187	0.0122211	0	-1.79769e+308	-1.79769e+308	0.238	1	no
Col6a2	chr10:76058500-76086149	0.0187089	0	-1.79769e+308	-1.79769e+308	0.238	1	no
Col9a2	chr4:120712170-120727930	0.0259187	0	-1.79769e+308	-1.79769e+308	0.238	1	no
Cpe	chr8:67071348-67171837	0.0348368	0	-1.79769e+308	-1.79769e+308	0.238	1	no
Cxcl9	chr5:92750356-92757105	0.0243979	0	-1.79769e+308	-1.79769e+308	0.238	1	no
Cxcr1	chr1:74238359-74241205	0.0711808	0	-1.79769e+308	-1.79769e+308	0.238	1	no
Cygb	chr11:116506908-116515627	0.0309548	0	-1.79769e+308	-1.79769e+308	0.238	1	no
Cyr61	chr3:145309934-145312949	0.0360723	0	-1.79769e+308	-1.79769e+308	0.238	1	no
D6Ertd474e	chr6:143194407-143246399	0.0257672	0	-1.79769e+308	-1.79769e+308	0.238	1	no
Dnahc5	chr15:28133520-28401800	0.00428731	0	-1.79769e+308	-1.79769e+308	0.238	1	no
Dock3	chr9:106795155-107134240	0.00745548	0	-1.79769e+308	-1.79769e+308	0.238	1	no
E130309D14Rik	chr11:74433106-74455018	0.0173672	0	-1.79769e+308	-1.79769e+308	0.238	1	no
E330013P04Rik	chr19:60220577-60238494	0.0352642	0	-1.79769e+308	-1.79769e+308	0.238	1	no
Efna4	chr3:89137314-89141950	0.0471967	0	-1.79769e+308	-1.79769e+308	0.238	1	no
Egfl6	chrX:162960938-163023648	0.0263947	0	-1.79769e+308	-1.79769e+308	0.238	1	no
Elfn2	chr15:78500436-78548543	0.0141698	0	-1.79769e+308	-1.79769e+308	0.238	1	no
Ephx4	chr5:107832531-107859050	0.0622063	0	-1.79769e+308	-1.79769e+308	0.238	1	no
Fbln5	chr12:102984774-103057265	0.0117352	0	-1.79769e+308	-1.79769e+308	0.238	1	no
Fez1	chr9:36651243-36686225	0.0606652	0	-1.79769e+308	-1.79769e+308	0.238	1	no
Foxd2	chr4:114578884-114581503	0.0272768	0	-1.79769e+308	-1.79769e+308	0.238	1	no
Fxyd6	chr9:45178267-45204242	0.0414036	0	-1.79769e+308	-1.79769e+308	0.238	1	no
Fzd2	chr11:102465744-102469372	0.0192594	0	-1.79769e+308	-1.79769e+308	0.238	1	no
Fzd8	chr18:9212853-9216199	0.0209831	0	-1.79769e+308	-1.79769e+308	0.238	1	no
Gh	chr11:106161581-106163124	0.107535	0	-1.79769e+308	-1.79769e+308	0.238	1	no
Glis1	chr4:107107323-107307664	0.0244069	0	-1.79769e+308	-1.79769e+308	0.238	1	no
Glp1r	chr17:31038811-31073455	0.0514579	0	-1.79769e+308	-1.79769e+308	0.238	1	no
Glycam1	chr15:103393192-103395509	0.153808	0	-1.79769e+308	-1.79769e+308	0.238	1	no
Gm10334	chr6:41392212-41396096	0.104147	0	-1.79769e+308	-1.79769e+308	0.238	1	no
Gm10373	chr15:43262488-43308582	0.139826	0	-1.79769e+308	-1.79769e+308	0.238	1	no
Gm11413	chr4:83024220-83036572	0.0522302	0	-1.79769e+308	-1.79769e+308	0.238	1	no
Gm13154	chr4:146927385-146959310	0.025121	0	-1.79769e+308	-1.79769e+308	0.238	1	no
Gm13710	chr2:84340904-84347030	0.104147	0	-1.79769e+308	-1.79769e+308	0.238	1	no
Gm14085	chr2:122310676-122353776	0.0186508	0	-1.79769e+308	-1.79769e+308	0.238	1	no
Gm16880	chr1:138592787-138622305	0.0658626	0	-1.79769e+308	-1.79769e+308	0.238	1	no
Gm2447	chr3:52543645-52580576	0.0410692	0	-1.79769e+308	-1.79769e+308	0.238	1	no
Gm3336	chr8:73242441-73246534	0.0690978	0	-1.79769e+308	-1.79769e+308	0.238	1	no
Gm4884	chr7:48288088-48300672	0.0248846	0	-1.79769e+308	-1.79769e+308	0.238	1	no
Gm5347	chr8:44759011-44784845	0.0279101	0	-1.79769e+308	-1.79769e+308	0.238	1	no
Gm5741	chr8:87591466-87591881	0.487933	0	-1.79769e+308	-1.79769e+308	0.238	1	no
Gm5766	chr16:4229228-4231205	0.0371048	0	-1.79769e+308	-1.79769e+308	0.238	1	no
Gpr111	chr17:42845885-42879128	0.0214112	0	-1.79769e+308	-1.79769e+308	0.238	1	no
Gpr133	chr5:129602624-129710474	0.0133084	0	-1.79769e+308	-1.79769e+308	0.238	1	no
Gpr173	chrX:148779188-148802654	0.0219006	0	-1.79769e+308	-1.79769e+308	0.238	1	no
Gpr31c	chr17:13244186-13245146	0.0864442	0	-1.79769e+308	-1.79769e+308	0.238	1	no
Grem2	chr1:176763915-176851950	0.0186246	0	-1.79769e+308	-1.79769e+308	0.238	1	no
Grin2b	chr6:135679822-136123529	0.00904452	0	-1.79769e+308	-1.79769e+308	0.238	1	no
Gtsf1l	chr2:162912766-162915337	0.0965426	0	-1.79769e+308	-1.79769e+308	0.238	1	no
Gucy2f	chrX:138513831-138631479	0.00674437	0	-1.79769e+308	-1.79769e+308	0.238	1	no
Hist1h3c	chr13:23836910-23837390	0.231943	0	-1.79769e+308	-1.79769e+308	0.238	1	no
Ikzf3	chr11:98326006-98407345	0.01694	0	-1.79769e+308	-1.79769e+308	0.238	1	no
Il12rb1	chr8:73332347-73345322	0.0246987	0	-1.79769e+308	-1.79769e+308	0.238	1	no
Il13ra2	chrX:143818020-143838375	0.0493087	0	-1.79769e+308	-1.79769e+308	0.238	1	no
Il1f6	chr2:24070936-24081221	0.0961216	0	-1.79769e+308	-1.79769e+308	0.238	1	no
Irf6	chr1:194979305-194998229	0.0168279	0	-1.79769e+308	-1.79769e+308	0.238	1	no
Izumo1	chr7:52877180-52882612	0.0509424	0	-1.79769e+308	-1.79769e+308	0.238	1	no
Kbtbd10	chr2:69508176-69522296	0.0282198	0	-1.79769e+308	-1.79769e+308	0.238	1	no
Kif26a	chr12:113384418-113419958	0.00983424	0	-1.79769e+308	-1.79769e+308	0.238	1	no
Klhl13	chrX:22796396-22942179	0.0218427	0	-1.79769e+308	-1.79769e+308	0.238	1	no
Klk1b16	chr7:51392136-51396974	0.0557539	0	-1.79769e+308	-1.79769e+308	0.238	1	no
Krt4	chr15:101748965-101755166	0.0341177	0	-1.79769e+308	-1.79769e+308	0.238	1	no
Lama2	chr10:26701091-27336748	0.00694705	0	-1.79769e+308	-1.79769e+308	0.238	1	no
Lin28b	chr10:45096424-45190007	0.0126951	0	-1.79769e+308	-1.79769e+308	0.238	1	no
Lphn3	chr5:81450617-82224755	0.0117707	0	-1.79769e+308	-1.79769e+308	0.238	1	no
Macc1	chr12:120681882-120705405	0.0182594	0	-1.79769e+308	-1.79769e+308	0.238	1	no
Masp1	chr16:23451857-23520663	0.0258579	0	-1.79769e+308	-1.79769e+308	0.238	1	no
Mogat1	chr1:78507634-78534748	0.0654065	0	-1.79769e+308	-1.79769e+308	0.238	1	no
Moxd2	chr6:40828792-40837493	0.0397124	0	-1.79769e+308	-1.79769e+308	0.238	1	no
Mrc2	chr11:105153959-105212459	0.0117938	0	-1.79769e+308	-1.79769e+308	0.238	1	no
Mrpl23	chr7:149719021-149726647	0.170893	0	-1.79769e+308	-1.79769e+308	0.238	1	no
Ms4a15	chr19:11052796-11067740	0.0435585	0	-1.79769e+308	-1.79769e+308	0.238	1	no
Muc5ac	chr7:148974915-149005040	0.00795611	0	-1.79769e+308	-1.79769e+308	0.238	1	no
Myl2	chr5:122550988-122556863	0.150999	0	-1.79769e+308	-1.79769e+308	0.238	1	no
Nap1l3	chrX:119508169-119510994	0.0251401	0	-1.79769e+308	-1.79769e+308	0.238	1	no
Nhedc1	chr3:135011000-135060791	0.0322535	0	-1.79769e+308	-1.79769e+308	0.238	1	no
Nkd2	chr13:73956775-73985079	0.0218427	0	-1.79769e+308	-1.79769e+308	0.238	1	no
Nmur2	chr11:55838491-55854489	0.0214598	0	-1.79769e+308	-1.79769e+308	0.238	1	no
Nova1	chr12:47795503-47919762	0.00971574	0	-1.79769e+308	-1.79769e+308	0.238	1	no
Nrgn	chr9:37352077-37360330	0.0602231	0	-1.79769e+308	-1.79769e+308	0.238	1	no
Olfr1394	chr11:48973517-48974456	0.0888848	0	-1.79769e+308	-1.79769e+308	0.238	1	no
Olfr1444	chr19:12936266-12937226	0.0864442	0	-1.79769e+308	-1.79769e+308	0.238	1	no
Olfr183	chr16:58995229-59000442	0.06606	0	-1.79769e+308	-1.79769e+308	0.238	1	no
Olfr192	chr16:59097891-59098816	0.0905899	0	-1.79769e+308	-1.79769e+308	0.238	1	no
Olfr658	chr7:111791393-111795819	0.024335	0	-1.79769e+308	-1.79769e+308	0.238	1	no
Olfr700	chr7:113949023-113949974	0.0874736	0	-1.79769e+308	-1.79769e+308	0.238	1	no
Otc	chrX:9829484-9898150	0.0319419	0	-1.79769e+308	-1.79769e+308	0.238	1	no
Panx3	chr9:37467486-37476807	0.0284628	0	-1.79769e+308	-1.79769e+308	0.238	1	no
Pde11a	chr2:75829188-76176710	0.0249221	0	-1.79769e+308	-1.79769e+308	0.238	1	no
Pde6a	chr18:61380152-61449372	0.0165168	0	-1.79769e+308	-1.79769e+308	0.238	1	no
Peg10	chr6:4697305-4710516	0.0102172	0	-1.79769e+308	-1.79769e+308	0.238	1	no
Pi15	chr1:17591981-17621020	0.00982693	0	-1.79769e+308	-1.79769e+308	0.238	1	no
Pla2g2d	chr4:138331649-138338058	0.0319573	0	-1.79769e+308	-1.79769e+308	0.238	1	no
Prdm6	chr18:53624199-53735511	0.0274808	0	-1.79769e+308	-1.79769e+308	0.238	1	no
Prr22	chr17:56909698-56911557	0.0572506	0	-1.79769e+308	-1.79769e+308	0.238	1	no
Prss40	chr1:34609176-34617788	0.0598415	0	-1.79769e+308	-1.79769e+308	0.238	1	no
Psg28	chr7:19007884-19017404	0.0373986	0	-1.79769e+308	-1.79769e+308	0.238	1	no
Pxdn	chr12:30622900-30702523	0.0103	0	-1.79769e+308	-1.79769e+308	0.238	1	no
Rad21l	chr2:151471139-151494269	0.0454448	0	-1.79769e+308	-1.79769e+308	0.238	1	no
Rasl11a	chr5:147656646-147659302	0.0710279	0	-1.79769e+308	-1.79769e+308	0.238	1	no
Rnase12	chr14:51676457-51676895	0.271763	0	-1.79769e+308	-1.79769e+308	0.238	1	no
Rrh	chr3:129511492-129525423	0.0551493	0	-1.79769e+308	-1.79769e+308	0.238	1	no
Scn7a	chr2:66511482-66622967	0.00926247	0	-1.79769e+308	-1.79769e+308	0.238	1	no
Shisa3	chr5:67999121-68005226	0.0185775	0	-1.79769e+308	-1.79769e+308	0.238	1	no
Slc17a6	chr7:58877199-58926496	0.0160283	0	-1.79769e+308	-1.79769e+308	0.238	1	no
Slc25a41	chr17:57172194-57181077	0.0641374	0	-1.79769e+308	-1.79769e+308	0.238	1	no
Slc4a9	chr18:36687805-36704262	0.024043	0	-1.79769e+308	-1.79769e+308	0.238	1	no
Snai1	chr2:167363726-167368311	0.047536	0	-1.79769e+308	-1.79769e+308	0.238	1	no
Snai2	chr16:14705951-14709475	0.03641	0	-1.79769e+308	-1.79769e+308	0.238	1	no
Sned1	chr1:95132473-95193025	0.0154514	0	-1.79769e+308	-1.79769e+308	0.238	1	no
Spic	chr10:88138014-88145768	0.0617993	0	-1.79769e+308	-1.79769e+308	0.238	1	no
Stk31	chr6:49345602-49419501	0.0217278	0	-1.79769e+308	-1.79769e+308	0.238	1	no
Sv2c	chr13:96729397-96902532	0.016297	0	-1.79769e+308	-1.79769e+308	0.238	1	no
Synpo2	chr3:122779436-122939067	0.00955289	0	-1.79769e+308	-1.79769e+308	0.238	1	no
Tbx19	chr1:167067983-167090904	0.0268013	0	-1.79769e+308	-1.79769e+308	0.238	1	no
Tex12	chr9:50365252-50369373	0.156724	0	-1.79769e+308	-1.79769e+308	0.238	1	no
Tex13	chrX:137342845-137347972	0.0344197	0	-1.79769e+308	-1.79769e+308	0.238	1	no
Timd4	chr11:46624300-46657835	0.0333939	0	-1.79769e+308	-1.79769e+308	0.238	1	no
Tmem30b	chr12:74644100-74647382	0.0214181	0	-1.79769e+308	-1.79769e+308	0.238	1	no
Tmem89	chr9:108816949-108817894	0.192798	0	-1.79769e+308	-1.79769e+308	0.238	1	no
Tmigd1	chr11:76718046-76730088	0.0564682	0	-1.79769e+308	-1.79769e+308	0.238	1	no
Tnfsf18	chr1:163424787-163435421	0.0353774	0	-1.79769e+308	-1.79769e+308	0.238	1	no
Trp53i13	chr11:77321600-77326775	0.0564682	0	-1.79769e+308	-1.79769e+308	0.238	1	no
Tspan10	chr11:120303944-120308635	0.0353774	0	-1.79769e+308	-1.79769e+308	0.238	1	no
Ttc39d	chr17:80615253-80617276	0.036171	0	-1.79769e+308	-1.79769e+308	0.238	1	no
Vmo1	chr11:70327017-70328118	0.138654	0	-1.79769e+308	-1.79769e+308	0.238	1	no
Wdr31	chr4:62114767-62131906	0.0585174	0	-1.79769e+308	-1.79769e+308	0.238	1	no
Zfp771	chr7:134388039-134398315	0.0638895	0	-1.79769e+308	-1.79769e+308	0.238	1	no
Zfp781	chr10:81364655-81393225	0.0170757	0	-1.79769e+308	-1.79769e+308	0.238	1	no
Zfp879	chr11:50645536-50655054	0.0298777	0	-1.79769e+308	-1.79769e+308	0.238	1	no
Mll1	chr9:44611437-44689357	0.790914	1.15875	0.55098	-1.17995	0.238019	1	no
Acot10	chr15:20594968-20596505	9.78504	6.55238	-0.578558	1.17919	0.238324	0.999902	no
Lss	chr10:75994371-76024971	20.2482	28.8828	0.512414	-1.17887	0.238452	0.999902	no
Galnt12	chr4:47104824-47135914	0.615965	0.266682	-1.20773	1.17864	0.23854	1	no
0610038L08Rik	chr17:29686746-29743753	0	0.105238	1.79769e+308	1.79769e+308	0.238548	1	no
2810442N19Rik	chr1:163917432-164408165	0	0.167805	1.79769e+308	1.79769e+308	0.238548	1	no
A730090N16Rik	chr3:64913564-65182141	0	0.102225	1.79769e+308	1.79769e+308	0.238548	1	no
Apbb1	chr7:112706978-112730167	0	0.0703066	1.79769e+308	1.79769e+308	0.238548	1	no
Atcay	chr10:80657435-80693524	0	0.0348632	1.79769e+308	1.79769e+308	0.238548	1	no
Gm6277	chr18:11979596-12104136	0	0.0989736	1.79769e+308	1.79769e+308	0.238548	1	no
Kcnab1	chr3:64913564-65182141	0	0.0434969	1.79769e+308	1.79769e+308	0.238548	1	no
Tmem132c	chr5:127722195-128046160	0	0.024682	1.79769e+308	1.79769e+308	0.238548	1	no
Kdm6b	chr11:69212019-69227177	0.0626359	0.15841	1.3386	-1.17858	0.238564	1	no
Rad18	chr6:112569844-112646664	3.11739	1.81464	-0.780659	1.17797	0.238808	0.999902	no
Fbxo31	chr8:124073342-124102706	0.366071	0.691741	0.918107	-1.17742	0.239028	1	no
S1pr1	chr3:115413350-115417973	0.0616008	0.209766	1.76776	-1.17733	0.239063	1	no
Gata6	chr18:11052507-11085633	0.130564	0.0197798	-2.72265	1.17723	0.239103	1	no
Atp5d	chr10:79605059-79608563	103.783	152.904	0.559058	-1.17697	0.239207	0.999902	no
Prkag2	chr5:24368552-24606460	3.15345	1.83366	-0.782205	1.17632	0.239468	0.999902	no
Mdh1	chr11:21456694-21471937	258.143	171.697	-0.588306	1.17629	0.239477	0.999902	no
Tmem126a	chr7:97599221-97605718	72.5599	50.4465	-0.524418	1.17615	0.239534	0.999902	no
Mink1	chr11:70376382-70427984	0.650643	1.10666	0.766269	-1.17606	0.239571	1	no
Plod2	chr9:92433638-92503265	0.301484	0.627716	1.05803	-1.17508	0.239961	1	no
Cldn7	chr11:69778280-69781388	0.15094	0	-1.79769e+308	-1.79769e+308	0.240047	1	no
Snhg10	chr12:106268826-106270489	0.355903	0	-1.79769e+308	-1.79769e+308	0.240047	1	no
Tex11	chrX:98033986-98254978	0.0393982	0	-1.79769e+308	-1.79769e+308	0.240047	1	no
Il13ra1	chrX:33652133-33711256	2.5992	3.88523	0.579929	-1.17451	0.24019	0.999902	no
Impa2	chr18:67448876-67478495	7.1232	10.7063	0.587866	-1.17435	0.240256	0.999902	no
3110045C21Rik	chr1:171899539-172019075	0.849092	1.84643	1.12075	-1.17418	0.240325	0.999902	no
F630043A04Rik	chr14:58425397-58445000	2.72254	1.65926	-0.714417	1.17391	0.24043	0.999902	no
Lgals4	chr7:29618812-29626722	3.50789	5.66847	0.692356	-1.17387	0.240447	0.999902	no
2900076A07Rik	chr7:88668435-88676384	1.75421	0.727922	-1.26896	1.17378	0.240483	0.999902	no
Chchd2	chr5:130357031-130363340	11.024	16.6996	0.599163	-1.17375	0.240497	0.999902	no
Insm1	chr2:146047732-146050754	0.0425705	0.168818	1.98754	-1.17343	0.240625	1	no
Ncf1	chr5:134696129-134705495	15.6155	22.178	0.506157	-1.17342	0.240627	0.999902	no
Dlgap1	chr17:70774131-71170753	0	0.0386303	1.79769e+308	1.79769e+308	0.240686	1	no
Flrt1	chr19:7131257-7272552	0	0.0211967	1.79769e+308	1.79769e+308	0.240686	1	no
Hcn1	chr13:118391126-118769835	0	0.0155683	1.79769e+308	1.79769e+308	0.240686	1	no
Htr1b	chr9:81524998-81538763	0	0.123863	1.79769e+308	1.79769e+308	0.240686	1	no
Zfyve9	chr4:108311863-108454509	0	0.0607229	1.79769e+308	1.79769e+308	0.240686	1	no
Dgat2	chr7:106302172-106331223	0.0584986	0.231911	1.9871	-1.17316	0.24073	1	no
Tsr2	chrX:147481775-147531086	3.72267	2.34823	-0.664762	1.17265	0.240938	0.999902	no
Rrp1b	chr17:32173106-32199807	2.13195	3.17138	0.572935	-1.17246	0.241012	0.999902	no
Ptchd1	chrX:152004278-152057870	0.484065	0.266963	-0.858561	1.17194	0.241222	1	no
Cd2	chr3:101079830-101091862	0.644983	0.186242	-1.79208	1.17193	0.241224	1	no
1700016C15Rik	chr1:179659944-179683436	0	0.109683	1.79769e+308	1.79769e+308	0.241259	1	no
1700018L24Rik	chr8:11840520-11855761	0	0.10476	1.79769e+308	1.79769e+308	0.241259	1	no
1700019B03Rik	chr8:3470861-3487178	0	0.0428176	1.79769e+308	1.79769e+308	0.241259	1	no
1700026D08Rik	chr7:90924126-90943349	0	0.0552543	1.79769e+308	1.79769e+308	0.241259	1	no
1700027D21Rik	chr10:76025016-76032945	0	0.0534535	1.79769e+308	1.79769e+308	0.241259	1	no
1700027F09Rik	chr5:64846051-64859181	0	0.106413	1.79769e+308	1.79769e+308	0.241259	1	no
1700072E05Rik	chrX:83289537-83292652	0	0.071203	1.79769e+308	1.79769e+308	0.241259	1	no
1700125G22Rik	chr3:27052947-27055941	0	0.0912175	1.79769e+308	1.79769e+308	0.241259	1	no
2810055G20Rik	chr16:77329572-77558673	0	0.0205342	1.79769e+308	1.79769e+308	0.241259	1	no
2900092D14Rik	chr1:42757180-42760021	0	0.0229406	1.79769e+308	1.79769e+308	0.241259	1	no
3110082D06Rik	chr17:42452895-42644690	0	0.00906508	1.79769e+308	1.79769e+308	0.241259	1	no
3300002I08Rik	chr2:150136672-150188501	0	0.134174	1.79769e+308	1.79769e+308	0.241259	1	no
3930402G23Rik	chr8:10924426-10928457	0	0.0228887	1.79769e+308	1.79769e+308	0.241259	1	no
4732490B19Rik	chr11:113064628-113070983	0	0.0269675	1.79769e+308	1.79769e+308	0.241259	1	no
4930415O20Rik	chr15:98401434-98420019	0	0.163874	1.79769e+308	1.79769e+308	0.241259	1	no
4930428O21Rik	chr5:108127230-108132499	0	0.0392963	1.79769e+308	1.79769e+308	0.241259	1	no
4930519F09Rik	chr10:28641768-28643313	0	0.0449755	1.79769e+308	1.79769e+308	0.241259	1	no
4931417G12Rik	chr6:113546755-113550709	0	0.0522118	1.79769e+308	1.79769e+308	0.241259	1	no
4933422A05Rik	chr9:35088689-35093008	0	0.0523018	1.79769e+308	1.79769e+308	0.241259	1	no
4933424G06Rik	chr1:36771382-36814805	0	0.0651628	1.79769e+308	1.79769e+308	0.241259	1	no
9430076G02Rik	chr18:54581948-54612948	0	0.0298603	1.79769e+308	1.79769e+308	0.241259	1	no
A430078G23Rik	chr8:3353414-3390299	0	0.0218976	1.79769e+308	1.79769e+308	0.241259	1	no
A530050N04Rik	chr18:61629878-61644261	0	0.0376389	1.79769e+308	1.79769e+308	0.241259	1	no
A930006I01Rik	chr2:103178757-103212921	0	0.0298456	1.79769e+308	1.79769e+308	0.241259	1	no
AU015836	chrX:91213994-91220809	0	0.0216399	1.79769e+308	1.79769e+308	0.241259	1	no
Acaa1b	chr9:119057160-119066211	0	0.0411901	1.79769e+308	1.79769e+308	0.241259	1	no
Acot3	chr12:85393100-85400514	0	0.0253138	1.79769e+308	1.79769e+308	0.241259	1	no
Ahdc1	chr4:132567420-132634025	0	0.00947261	1.79769e+308	1.79769e+308	0.241259	1	no
Aicda	chr6:122503826-122514198	0	0.0275678	1.79769e+308	1.79769e+308	0.241259	1	no
Akap3	chr6:126803115-126824326	0	0.0205203	1.79769e+308	1.79769e+308	0.241259	1	no
Akap6	chr12:53800369-54252002	0	0.00602786	1.79769e+308	1.79769e+308	0.241259	1	no
Aldh8a1	chr10:21097105-21116384	0	0.0296415	1.79769e+308	1.79769e+308	0.241259	1	no
Aloxe3	chr11:68939878-68962617	0	0.0259082	1.79769e+308	1.79769e+308	0.241259	1	no
Ambp	chr4:62804312-62815176	0	0.0585037	1.79769e+308	1.79769e+308	0.241259	1	no
Ankrd36	chr11:5469686-5589340	0	0.0141281	1.79769e+308	1.79769e+308	0.241259	1	no
Apon	chr10:127691186-127692957	0	0.0426671	1.79769e+308	1.79769e+308	0.241259	1	no
Artn	chr4:117598766-117602368	0	0.0306289	1.79769e+308	1.79769e+308	0.241259	1	no
Asap3	chr4:135762279-135802488	0	0.0112664	1.79769e+308	1.79769e+308	0.241259	1	no
Atp13a5	chr16:29231999-29378818	0	0.0139849	1.79769e+308	1.79769e+308	0.241259	1	no
Atp8b5	chr4:43280030-43386703	0	0.0141843	1.79769e+308	1.79769e+308	0.241259	1	no
Best3	chr10:116423369-116462096	0	0.0240498	1.79769e+308	1.79769e+308	0.241259	1	no
Btbd17	chr11:114651982-114657206	0	0.0293974	1.79769e+308	1.79769e+308	0.241259	1	no
C230035I16Rik	chr13:23519844-23522886	0	0.144044	1.79769e+308	1.79769e+308	0.241259	1	no
Capn9	chr8:127100010-127142631	0	0.0284332	1.79769e+308	1.79769e+308	0.241259	1	no
Ccdc155	chr7:52439045-52460262	0	0.0301271	1.79769e+308	1.79769e+308	0.241259	1	no
Ccdc42	chr11:68400538-68411453	0	0.0524373	1.79769e+308	1.79769e+308	0.241259	1	no
Ccdc87	chr19:4839365-4842528	0	0.0204512	1.79769e+308	1.79769e+308	0.241259	1	no
Cdc42ep5	chr7:4102861-4116301	0	0.090808	1.79769e+308	1.79769e+308	0.241259	1	no
Cdhr1	chr14:37891034-37911497	0	0.0147712	1.79769e+308	1.79769e+308	0.241259	1	no
Ceacam20	chr7:20550760-20576460	0	0.0224817	1.79769e+308	1.79769e+308	0.241259	1	no
Chrna6	chr8:28513683-28524416	0	0.0223904	1.79769e+308	1.79769e+308	0.241259	1	no
Cilp2	chr8:72404264-72411291	0	0.0158599	1.79769e+308	1.79769e+308	0.241259	1	no
Col19a1	chr1:24264521-24594276	0	0.00586531	1.79769e+308	1.79769e+308	0.241259	1	no
Comp	chr8:72897446-72905965	0	0.0272093	1.79769e+308	1.79769e+308	0.241259	1	no
Cryaa	chr17:31814889-31818669	0	0.0619056	1.79769e+308	1.79769e+308	0.241259	1	no
Crym	chr7:127329897-127345502	0	0.0572346	1.79769e+308	1.79769e+308	0.241259	1	no
Csf2	chr11:54060771-54063401	0	0.0724787	1.79769e+308	1.79769e+308	0.241259	1	no
Cstad	chr2:30450563-30464465	0	0.0976777	1.79769e+308	1.79769e+308	0.241259	1	no
Cttnbp2	chr6:18316476-18464825	0	0.0105809	1.79769e+308	1.79769e+308	0.241259	1	no
Cyp2d26	chr15:82620536-82624675	0	0.0418722	1.79769e+308	1.79769e+308	0.241259	1	no
Cyp2u1	chr3:130993408-131006145	0	0.0284199	1.79769e+308	1.79769e+308	0.241259	1	no
Dcc	chr18:71413285-72510723	0	0.00599096	1.79769e+308	1.79769e+308	0.241259	1	no
Ddah1	chr3:145421655-145557241	0	0.017088	1.79769e+308	1.79769e+308	0.241259	1	no
Dkk4	chr8:23734514-23738018	0	0.0542661	1.79769e+308	1.79769e+308	0.241259	1	no
Dmrt2	chr19:25746900-25753481	0	0.0283402	1.79769e+308	1.79769e+308	0.241259	1	no
Drd5	chr5:38710747-38713549	0	0.0232839	1.79769e+308	1.79769e+308	0.241259	1	no
Ebf1	chr11:44431635-44818674	0	0.0296126	1.79769e+308	1.79769e+308	0.241259	1	no
Entpd2	chr2:25251393-25256843	0	0.0348505	1.79769e+308	1.79769e+308	0.241259	1	no
Epb4.2	chr2:120843952-120862491	0	0.0185223	1.79769e+308	1.79769e+308	0.241259	1	no
Ern2	chr7:129313406-129329730	0	0.0218503	1.79769e+308	1.79769e+308	0.241259	1	no
F830045P16Rik	chr2:129284094-129362338	0	0.0350923	1.79769e+308	1.79769e+308	0.241259	1	no
Fam177a	chr12:56256090-56365681	0	0.0166474	1.79769e+308	1.79769e+308	0.241259	1	no
Fam179a	chr17:72022600-72079009	0	0.0183487	1.79769e+308	1.79769e+308	0.241259	1	no
Fam38b	chr18:63169866-63546837	0	0.00576392	1.79769e+308	1.79769e+308	0.241259	1	no
Fermt2	chr14:46078466-46149740	0	0.0199143	1.79769e+308	1.79769e+308	0.241259	1	no
Fut2	chr7:52903964-52921678	0	0.0227343	1.79769e+308	1.79769e+308	0.241259	1	no
Galntl4	chr7:118615174-118923491	0	0.0255053	1.79769e+308	1.79769e+308	0.241259	1	no
Ghrh	chr2:157155231-157172391	0	0.188842	1.79769e+308	1.79769e+308	0.241259	1	no
Gipc3	chr10:80800506-80806011	0	0.0732662	1.79769e+308	1.79769e+308	0.241259	1	no
Glt1d1	chr5:128112631-128187890	0	0.0445137	1.79769e+308	1.79769e+308	0.241259	1	no
Gm10440	chr5:54741230-54749781	0	0.0237486	1.79769e+308	1.79769e+308	0.241259	1	no
Gm10640	chr7:31947376-31955660	0	0.0646767	1.79769e+308	1.79769e+308	0.241259	1	no
Gm10768	chr19:43913292-43915335	0	0.0328507	1.79769e+308	1.79769e+308	0.241259	1	no
Gm10778	chr10:81274930-81289235	0	0.0133982	1.79769e+308	1.79769e+308	0.241259	1	no
Gm11346	chr13:24689993-24696636	0	0.0660135	1.79769e+308	1.79769e+308	0.241259	1	no
Gm12530	chr4:57184942-57189426	0	0.0388187	1.79769e+308	1.79769e+308	0.241259	1	no
Gm19522	chr16:42884482-42912183	0	0.025997	1.79769e+308	1.79769e+308	0.241259	1	no
Gm221	chr10:5785429-5836669	0	0.0310362	1.79769e+308	1.79769e+308	0.241259	1	no
Gm4984	chrX:12229008-12229946	0	0.0817549	1.79769e+308	1.79769e+308	0.241259	1	no
Gm5475	chr15:100253623-100258581	0	0.028567	1.79769e+308	1.79769e+308	0.241259	1	no
Gm5535	chr2:143998885-144015026	0	0.0392201	1.79769e+308	1.79769e+308	0.241259	1	no
Gm6578	chr6:12049522-12059580	0	0.0777734	1.79769e+308	1.79769e+308	0.241259	1	no
Gm6607	chr9:22134585-22135134	0	0.171754	1.79769e+308	1.79769e+308	0.241259	1	no
Gm7244	chr9:31078985-31082970	0	0.116193	1.79769e+308	1.79769e+308	0.241259	1	no
Gm7904	chr9:21411530-21412773	0	0.0579451	1.79769e+308	1.79769e+308	0.241259	1	no
Gm8369	chr19:11566527-11587067	0	0.0515028	1.79769e+308	1.79769e+308	0.241259	1	no
Gpd1	chr15:99548023-99555438	0	0.0234368	1.79769e+308	1.79769e+308	0.241259	1	no
Gpr128	chr16:56724721-56795971	0	0.0242226	1.79769e+308	1.79769e+308	0.241259	1	no
Gpr3	chr4:132765254-132768451	0	0.0311637	1.79769e+308	1.79769e+308	0.241259	1	no
Gprin3	chr6:59302454-59376284	0	0.0208948	1.79769e+308	1.79769e+308	0.241259	1	no
Grhl3	chr4:135097802-135129535	0	0.0234912	1.79769e+308	1.79769e+308	0.241259	1	no
Hemgn	chr4:46406860-46417055	0	0.0287022	1.79769e+308	1.79769e+308	0.241259	1	no
Hist1h2af	chr13:23625779-23626172	0	0.306624	1.79769e+308	1.79769e+308	0.241259	1	no
Hist2h3c2	chr3:96042030-96043050	0	0.0736218	1.79769e+308	1.79769e+308	0.241259	1	no
Hmgb1-rs17	chr8:34594782-34596229	0	0.0484981	1.79769e+308	1.79769e+308	0.241259	1	no
Hoxc9	chr15:102807462-102814875	0	0.0398381	1.79769e+308	1.79769e+308	0.241259	1	no
Hs3st2	chr7:128535809-128645282	0	0.0292557	1.79769e+308	1.79769e+308	0.241259	1	no
Il27	chr7:133732808-133738424	0	0.119159	1.79769e+308	1.79769e+308	0.241259	1	no
Iqsec3	chr6:121322950-121423696	0	0.0091333	1.79769e+308	1.79769e+308	0.241259	1	no
Kcna2	chr3:106904484-106917923	0	0.00532958	1.79769e+308	1.79769e+308	0.241259	1	no
Kcnh4	chr11:100601691-100621092	0	0.0169118	1.79769e+308	1.79769e+308	0.241259	1	no
Kcnk7	chr19:5704475-5707101	0	0.0658701	1.79769e+308	1.79769e+308	0.241259	1	no
Klhl35	chr7:106614513-106622530	0	0.0345528	1.79769e+308	1.79769e+308	0.241259	1	no
Klre1	chr6:129528303-129535845	0	0.0846044	1.79769e+308	1.79769e+308	0.241259	1	no
Klrg1	chr6:122220618-122232851	0	0.0521221	1.79769e+308	1.79769e+308	0.241259	1	no
LOC434825	chrX:99447989-99453028	0	0.0388436	1.79769e+308	1.79769e+308	0.241259	1	no
Lamb1	chr12:31950158-32014504	0	0.0108709	1.79769e+308	1.79769e+308	0.241259	1	no
Lpar4	chrX:104115963-104129238	0	0.0150161	1.79769e+308	1.79769e+308	0.241259	1	no
Lrrc48	chr11:60166881-60207835	0	0.0365068	1.79769e+308	1.79769e+308	0.241259	1	no
Lypd6b	chr2:49643205-49804366	0	0.0290456	1.79769e+308	1.79769e+308	0.241259	1	no
Magee2	chrX:102050290-102052606	0	0.0286209	1.79769e+308	1.79769e+308	0.241259	1	no
Mcpt1	chr14:56636800-56639228	0	0.0729141	1.79769e+308	1.79769e+308	0.241259	1	no
Meig1	chr2:3326314-3339920	0	0.118926	1.79769e+308	1.79769e+308	0.241259	1	no
Mip	chr10:127662893-127668867	0	0.0311637	1.79769e+308	1.79769e+308	0.241259	1	no
Mira	chr6:52164489-52165287	0	0.100759	1.79769e+308	1.79769e+308	0.241259	1	no
Mrgprg	chr7:150949614-150952898	0	0.0373379	1.79769e+308	1.79769e+308	0.241259	1	no
Mrgprx2	chr7:55733988-55754640	0	0.0139079	1.79769e+308	1.79769e+308	0.241259	1	no
Mtss1l	chr8:113245383-113265300	0	0.0134457	1.79769e+308	1.79769e+308	0.241259	1	no
Mylk3	chr8:87848827-87889223	0	0.0211129	1.79769e+308	1.79769e+308	0.241259	1	no
Nanp	chr2:150855420-150865115	0	0.0514591	1.79769e+308	1.79769e+308	0.241259	1	no
Ncan	chr8:72616983-72644743	0	0.00870613	1.79769e+308	1.79769e+308	0.241259	1	no
Ngb	chr12:88438480-88443489	0	0.0427272	1.79769e+308	1.79769e+308	0.241259	1	no
Nptx2	chr5:145306755-145318347	0	0.0257652	1.79769e+308	1.79769e+308	0.241259	1	no
Nrarp	chr2:25036277-25038852	0	0.0255053	1.79769e+308	1.79769e+308	0.241259	1	no
Ntn1	chr11:68022865-68200328	0	0.0109493	1.79769e+308	1.79769e+308	0.241259	1	no
Obox3	chr7:16210654-16225126	0	0.0431219	1.79769e+308	1.79769e+308	0.241259	1	no
Olfr1082	chr2:86434041-86438966	0	0.0764025	1.79769e+308	1.79769e+308	0.241259	1	no
Olfr1373	chr11:51958094-51959030	0	0.0819758	1.79769e+308	1.79769e+308	0.241259	1	no
Olfr856-ps1	chr9:19461482-19463124	0	0.0419591	1.79769e+308	1.79769e+308	0.241259	1	no
Oprd1	chr4:131666640-131700401	0	0.015864	1.79769e+308	1.79769e+308	0.241259	1	no
Pcdh9	chr14:93412919-94287951	0	0.0113869	1.79769e+308	1.79769e+308	0.241259	1	no
Pcsk9	chr4:106114938-106136930	0	0.0182989	1.79769e+308	1.79769e+308	0.241259	1	no
Pdia2	chr17:26332943-26336032	0	0.0397858	1.79769e+308	1.79769e+308	0.241259	1	no
Phlda2	chr7:150687452-150688429	0	0.112115	1.79769e+308	1.79769e+308	0.241259	1	no
Plcb4	chr2:135567565-135838804	0	0.0173568	1.79769e+308	1.79769e+308	0.241259	1	no
Popdc3	chr10:45009110-45038256	0	0.0366612	1.79769e+308	1.79769e+308	0.241259	1	no
Prl2c5	chr13:13275048-13284107	0	0.121789	1.79769e+308	1.79769e+308	0.241259	1	no
Prm1	chr16:10796424-10796916	0	0.296255	1.79769e+308	1.79769e+308	0.241259	1	no
Psca	chr15:74545268-74547495	0	0.0919082	1.79769e+308	1.79769e+308	0.241259	1	no
Ptger3	chr3:157229855-157307722	0	0.0333014	1.79769e+308	1.79769e+308	0.241259	1	no
Pth2r	chr1:65357830-65435818	0	0.0273565	1.79769e+308	1.79769e+308	0.241259	1	no
Qrfp	chr2:31661687-31666038	0	0.0227514	1.79769e+308	1.79769e+308	0.241259	1	no
Ramp2	chr11:101107647-101109564	0	0.0897337	1.79769e+308	1.79769e+308	0.241259	1	no
Rgnef	chr13:98668549-98976120	0	0.0100085	1.79769e+308	1.79769e+308	0.241259	1	no
Rgs9bp	chr7:36364012-36370601	0	0.00949187	1.79769e+308	1.79769e+308	0.241259	1	no
Rgsl1	chr1:155626516-155691271	0	0.0176189	1.79769e+308	1.79769e+308	0.241259	1	no
Rho	chr6:115881944-115888848	0	0.0199601	1.79769e+308	1.79769e+308	0.241259	1	no
Riiad1	chr3:94268906-94277513	0	0.14038	1.79769e+308	1.79769e+308	0.241259	1	no
Rmrp	chr4:43505656-43505931	0	0.718152	1.79769e+308	1.79769e+308	0.241259	1	no
Rnf165	chr18:77694848-77803875	0	0.00854192	1.79769e+308	1.79769e+308	0.241259	1	no
S100a16	chr3:90345144-90347073	0	0.0701333	1.79769e+308	1.79769e+308	0.241259	1	no
S100a7a	chr3:90458223-90462052	0	0.111292	1.79769e+308	1.79769e+308	0.241259	1	no
Sh2d7	chr9:54386790-54392827	0	0.0236745	1.79769e+308	1.79769e+308	0.241259	1	no
Shisa4	chr1:137268032-137271640	0	0.0610339	1.79769e+308	1.79769e+308	0.241259	1	no
Skint4	chr4:111754074-111840681	0	0.0159642	1.79769e+308	1.79769e+308	0.241259	1	no
Slc22a30	chr19:8410112-8479595	0	0.0336896	1.79769e+308	1.79769e+308	0.241259	1	no
Slc35f2	chr9:53619341-53665968	0	0.0255806	1.79769e+308	1.79769e+308	0.241259	1	no
Slc6a20b	chr9:123502937-123541683	0	0.0196308	1.79769e+308	1.79769e+308	0.241259	1	no
Smarcd3	chr5:24098439-24107820	0	0.0396818	1.79769e+308	1.79769e+308	0.241259	1	no
Spata9	chr13:76105186-76136416	0	0.0707877	1.79769e+308	1.79769e+308	0.241259	1	no
Speer7-ps1	chr5:15186527-15220414	0	0.0683943	1.79769e+308	1.79769e+308	0.241259	1	no
Srpk3	chrX:71019760-71024263	0	0.0343378	1.79769e+308	1.79769e+308	0.241259	1	no
Stk30	chr12:112046007-112079149	0	0.0405299	1.79769e+308	1.79769e+308	0.241259	1	no
Sytl1	chr4:132809004-132819002	0	0.0350923	1.79769e+308	1.79769e+308	0.241259	1	no
Tagln3	chr16:45711342-45724644	0	0.0627376	1.79769e+308	1.79769e+308	0.241259	1	no
Tas2r135	chr6:42355527-42356493	0	0.078783	1.79769e+308	1.79769e+308	0.241259	1	no
Tdrd12	chr7:36278628-36322763	0	0.0425773	1.79769e+308	1.79769e+308	0.241259	1	no
Teddm1	chr1:155738775-155740190	0	0.0497709	1.79769e+308	1.79769e+308	0.241259	1	no
Tekt3	chr11:62875160-62908462	0	0.0393218	1.79769e+308	1.79769e+308	0.241259	1	no
Tert	chr13:73764448-73786489	0	0.0187861	1.79769e+308	1.79769e+308	0.241259	1	no
Tmem44	chr16:30511940-30550664	0	0.0150012	1.79769e+308	1.79769e+308	0.241259	1	no
Tnfaip6	chr2:51893632-51912201	0	0.0431833	1.79769e+308	1.79769e+308	0.241259	1	no
Tnn	chr1:162015162-162083706	0	0.0108108	1.79769e+308	1.79769e+308	0.241259	1	no
Tnni3k	chr3:154449254-154718371	0	0.0213206	1.79769e+308	1.79769e+308	0.241259	1	no
Trim43b	chr9:88979461-88987673	0	0.0293689	1.79769e+308	1.79769e+308	0.241259	1	no
Trpc7	chr13:56874468-56996949	0	0.019306	1.79769e+308	1.79769e+308	0.241259	1	no
Try5	chr6:41261230-41264709	0	0.10026	1.79769e+308	1.79769e+308	0.241259	1	no
Ttc34	chr4:154230308-154241236	0	0.0201993	1.79769e+308	1.79769e+308	0.241259	1	no
Vgll3	chr16:65815877-65863311	0	0.0193553	1.79769e+308	1.79769e+308	0.241259	1	no
Vmn1r39	chr6:66754408-66755326	0	0.0840188	1.79769e+308	1.79769e+308	0.241259	1	no
Vmn1r65	chr7:5959351-5962612	0	0.0244077	1.79769e+308	1.79769e+308	0.241259	1	no
Vmn2r74	chr7:93100376-93109992	0	0.0256455	1.79769e+308	1.79769e+308	0.241259	1	no
Vmn2r78	chr7:94063858-94103687	0	0.0256455	1.79769e+308	1.79769e+308	0.241259	1	no
Wdr63	chr3:145703489-145771000	0	0.0210251	1.79769e+308	1.79769e+308	0.241259	1	no
Wfdc9	chr2:164475124-164480466	0	0.176239	1.79769e+308	1.79769e+308	0.241259	1	no
Wnk2	chr13:49131670-49243383	0	0.00945637	1.79769e+308	1.79769e+308	0.241259	1	no
Zfp389	chr13:21596184-21598393	0	0.0821979	1.79769e+308	1.79769e+308	0.241259	1	no
Zfy2	chrY:1362122-1426357	0	0.0231595	1.79769e+308	1.79769e+308	0.241259	1	no
Zg16	chr7:134193669-134195491	0	0.13783	1.79769e+308	1.79769e+308	0.241259	1	no
Zmat4	chr8:24780132-25173577	0	0.0152347	1.79769e+308	1.79769e+308	0.241259	1	no
Ptcd2	chr13:100089603-100114633	24.5912	17.2104	-0.51486	1.17132	0.241468	0.999902	no
Sbno2	chr10:79519758-79565447	0.675122	1.14704	0.764698	-1.17101	0.241594	1	no
P4hb	chr11:120421617-120434250	232.961	362.293	0.637067	-1.17043	0.241828	0.999902	no
Nae1	chr8:107034927-107058537	25.9521	18.1616	-0.514961	1.16835	0.242664	0.999902	no
Tuba1a	chr15:98780277-98783932	359.282	238.797	-0.589329	1.16815	0.242747	0.999902	no
Timm17a	chr1:137198111-137210314	108.342	75.1747	-0.527268	1.1681	0.242765	0.999902	no
Klra7	chr6:129922099-130336892	0	0.138947	1.79769e+308	1.79769e+308	0.242832	1	no
Gm6222	chrX:100892752-101017327	0	0.268309	1.79769e+308	1.79769e+308	0.242834	1	no
Muc20	chr16:32735971-32797521	0	0.0502277	1.79769e+308	1.79769e+308	0.242834	1	no
Rbfox3	chr11:118351073-118770886	0	0.0273004	1.79769e+308	1.79769e+308	0.242834	1	no
Ric3	chr7:116154393-116226838	0	0.0234215	1.79769e+308	1.79769e+308	0.242834	1	no
Rundc3a	chr11:102254716-102264253	0	0.0530249	1.79769e+308	1.79769e+308	0.242834	1	no
Max	chr12:78038255-78063235	22.6878	15.2265	-0.575331	1.16762	0.242961	0.999902	no
Tnfrsf18	chr4:155400450-155403000	24.053	34.5774	0.523611	-1.16711	0.243166	0.999902	no
Cd19	chr7:133551961-133558384	0.0590087	0.239913	2.02351	-1.16709	0.243176	1	no
Tiparp	chr3:65331406-65359440	5.51222	7.95863	0.529887	-1.16698	0.243217	0.999902	no
Thoc7	chr14:14781527-14793739	162.948	109.227	-0.577082	1.16686	0.243269	0.999902	no
1110032F04Rik	chr3:68673507-68676085	0	0.0248724	1.79769e+308	1.79769e+308	0.243273	1	no
1700001K19Rik	chr12:111905898-111920829	0	0.0774277	1.79769e+308	1.79769e+308	0.243273	1	no
1700092M07Rik	chr19:8815207-8815715	0	0.304879	1.79769e+308	1.79769e+308	0.243273	1	no
1810010D01Rik	chr7:152391722-152394024	0	0.0793903	1.79769e+308	1.79769e+308	0.243273	1	no
1810020O05Rik	chr6:87625586-87640841	0	0.06907	1.79769e+308	1.79769e+308	0.243273	1	no
2310033E01Rik	chr7:25326676-25331024	0	0.109276	1.79769e+308	1.79769e+308	0.243273	1	no
2310034G01Rik	chr19:46422690-46423478	0	0.0987577	1.79769e+308	1.79769e+308	0.243273	1	no
2310043L19Rik	chr1:179571672-179573074	0	0.116098	1.79769e+308	1.79769e+308	0.243273	1	no
2610109H07Rik	chr4:147472545-147504807	0	0.0118672	1.79769e+308	1.79769e+308	0.243273	1	no
2810429I04Rik	chr13:3477548-3491644	0	0.148922	1.79769e+308	1.79769e+308	0.243273	1	no
4930404H11Rik	chr12:72641593-72657120	0	0.102324	1.79769e+308	1.79769e+308	0.243273	1	no
4930429F24Rik	chr9:79641447-79651042	0	0.0445903	1.79769e+308	1.79769e+308	0.243273	1	no
4930529M08Rik	chr2:145760519-145789962	0	0.0432612	1.79769e+308	1.79769e+308	0.243273	1	no
4930557A04Rik	chrX:9426828-9427378	0	0.163212	1.79769e+308	1.79769e+308	0.243273	1	no
4932412H11Rik	chr5:3845172-3866596	0	0.0215178	1.79769e+308	1.79769e+308	0.243273	1	no
9930013L23Rik	chr7:91081366-91235015	0	0.00858895	1.79769e+308	1.79769e+308	0.243273	1	no
A3galt2	chr4:128436501-128446542	0	0.0185701	1.79769e+308	1.79769e+308	0.243273	1	no
A630077J23Rik	chr4:43764730-43772336	0	0.0771266	1.79769e+308	1.79769e+308	0.243273	1	no
AA543186	chr2:25182969-25188091	0	0.039395	1.79769e+308	1.79769e+308	0.243273	1	no
AI314831	chr2:104916694-104966667	0	0.0193113	1.79769e+308	1.79769e+308	0.243273	1	no
Adam32	chr8:25946614-26059276	0	0.0263131	1.79769e+308	1.79769e+308	0.243273	1	no
Adamts16	chr13:70866685-70980688	0	0.0124273	1.79769e+308	1.79769e+308	0.243273	1	no
Adamts9	chr6:92722692-92851435	0	0.0101715	1.79769e+308	1.79769e+308	0.243273	1	no
Aldh1a1	chr19:20676471-20717952	0	0.0322268	1.79769e+308	1.79769e+308	0.243273	1	no
Aldh3b2	chr19:3972327-3981665	0	0.0301224	1.79769e+308	1.79769e+308	0.243273	1	no
Alms1-ps2	chr6:85742110-85754051	0	0.0604413	1.79769e+308	1.79769e+308	0.243273	1	no
Alpk3	chr7:88202485-88250498	0	0.00962375	1.79769e+308	1.79769e+308	0.243273	1	no
Ampd1	chr3:102877936-102903643	0	0.0275943	1.79769e+308	1.79769e+308	0.243273	1	no
Aox3l1	chr1:58335169-58436108	0	0.0129633	1.79769e+308	1.79769e+308	0.243273	1	no
Ar	chrX:95345088-95512486	0	0.0211507	1.79769e+308	1.79769e+308	0.243273	1	no
Arntl2	chr6:146754051-146781168	0	0.03828	1.79769e+308	1.79769e+308	0.243273	1	no
B3galt1	chr2:67955769-67960747	0	0.012417	1.79769e+308	1.79769e+308	0.243273	1	no
Bcl6b	chr11:70037628-70043300	0	0.0183638	1.79769e+308	1.79769e+308	0.243273	1	no
Cabp4	chr19:4135422-4139609	0	0.0476998	1.79769e+308	1.79769e+308	0.243273	1	no
Ccdc106	chr7:5008327-5012386	0	0.0327229	1.79769e+308	1.79769e+308	0.243273	1	no
Ccdc135	chr8:97579002-97602041	0	0.0224853	1.79769e+308	1.79769e+308	0.243273	1	no
Ccdc148	chr2:58674108-58998684	0	0.0159347	1.79769e+308	1.79769e+308	0.243273	1	no
Ccdc158	chr5:93037320-93104153	0	0.0172462	1.79769e+308	1.79769e+308	0.243273	1	no
Ccdc37	chr6:90353729-90378474	0	0.0304305	1.79769e+308	1.79769e+308	0.243273	1	no
Ccl1	chr11:81990167-81993314	0	0.186173	1.79769e+308	1.79769e+308	0.243273	1	no
Ccno	chr13:113778009-113780986	0	0.0352005	1.79769e+308	1.79769e+308	0.243273	1	no
Cd207	chr6:83621200-83627851	0	0.0442587	1.79769e+308	1.79769e+308	0.243273	1	no
Celf6	chr9:59426143-59455099	0	0.0230694	1.79769e+308	1.79769e+308	0.243273	1	no
Cfi	chr3:129539656-129578246	0	0.0315268	1.79769e+308	1.79769e+308	0.243273	1	no
Chit1	chr1:136007818-136048013	0	0.0390077	1.79769e+308	1.79769e+308	0.243273	1	no
Chst8	chr7:35459486-35597730	0	0.026908	1.79769e+308	1.79769e+308	0.243273	1	no
Chsy3	chr18:59334993-59570990	0	0.0160985	1.79769e+308	1.79769e+308	0.243273	1	no
Cidec	chr6:113374629-113385749	0	0.0392391	1.79769e+308	1.79769e+308	0.243273	1	no
Clic5	chr17:44325520-44417117	0	0.0104685	1.79769e+308	1.79769e+308	0.243273	1	no
Cnpy1	chr5:28532002-28564413	0	0.0283975	1.79769e+308	1.79769e+308	0.243273	1	no
Col4a1	chr8:11198422-11312826	0	0.00925554	1.79769e+308	1.79769e+308	0.243273	1	no
Crabp2	chr3:87752614-87757294	0	0.0832788	1.79769e+308	1.79769e+308	0.243273	1	no
Cst11	chr2:148594353-148597233	0	0.141489	1.79769e+308	1.79769e+308	0.243273	1	no
Cyp2b9	chr7:26958427-26995679	0	0.0351797	1.79769e+308	1.79769e+308	0.243273	1	no
Cyp2t4	chr7:27938732-27943583	0	0.0448592	1.79769e+308	1.79769e+308	0.243273	1	no
Dgkk	chrX:6356431-6525489	0	0.0085372	1.79769e+308	1.79769e+308	0.243273	1	no
Dkk3	chr7:119259532-119302571	0	0.0187633	1.79769e+308	1.79769e+308	0.243273	1	no
Dlgap3	chr4:126846514-126914266	0	0.0163866	1.79769e+308	1.79769e+308	0.243273	1	no
E130018N17Rik	chr2:167978102-167980013	0	0.052964	1.79769e+308	1.79769e+308	0.243273	1	no
Efhb	chr17:53538213-53602646	0	0.0240385	1.79769e+308	1.79769e+308	0.243273	1	no
Elavl3	chr9:21819448-21856467	0	0.0122913	1.79769e+308	1.79769e+308	0.243273	1	no
Ephx3	chr17:32320714-32326408	0	0.0266788	1.79769e+308	1.79769e+308	0.243273	1	no
F2rl1	chr13:96281683-96295195	0	0.0231411	1.79769e+308	1.79769e+308	0.243273	1	no
Fabp12	chr3:10244208-10301183	0	0.025578	1.79769e+308	1.79769e+308	0.243273	1	no
Fam194a	chr3:58420221-58441129	0	0.0296128	1.79769e+308	1.79769e+308	0.243273	1	no
Fam59a	chr18:21285842-21458640	0	0.0129436	1.79769e+308	1.79769e+308	0.243273	1	no
Fam69c	chr18:84889633-84909828	0	0.0302449	1.79769e+308	1.79769e+308	0.243273	1	no
Fat4	chr3:38785861-38910905	0	0.00373765	1.79769e+308	1.79769e+308	0.243273	1	no
Fbxo2	chr4:147534776-147540526	0	0.0567523	1.79769e+308	1.79769e+308	0.243273	1	no
Figf	chrX:160811479-160840579	0	0.0352005	1.79769e+308	1.79769e+308	0.243273	1	no
Fkbp6	chr5:135767573-135825861	0	0.049239	1.79769e+308	1.79769e+308	0.243273	1	no
Fndc8	chr11:82705646-82714239	0	0.0313937	1.79769e+308	1.79769e+308	0.243273	1	no
Foxs1	chr2:152757633-152758944	0	0.0528699	1.79769e+308	1.79769e+308	0.243273	1	no
Fzd3	chr14:65811277-65881300	0	0.00473929	1.79769e+308	1.79769e+308	0.243273	1	no
Gabrr1	chr4:33219530-33250563	0	0.02881	1.79769e+308	1.79769e+308	0.243273	1	no
Galr2	chr11:116142252-116145252	0	0.0339165	1.79769e+308	1.79769e+308	0.243273	1	no
Gcm2	chr13:41196795-41205357	0	0.022093	1.79769e+308	1.79769e+308	0.243273	1	no
Gimap3	chr6:48714462-48720850	0	0.0303684	1.79769e+308	1.79769e+308	0.243273	1	no
Gja4	chr4:126988664-126991222	0	0.0413667	1.79769e+308	1.79769e+308	0.243273	1	no
Gjb2	chr14:57717438-57723539	0	0.0268231	1.79769e+308	1.79769e+308	0.243273	1	no
Glb1l2	chr9:26570628-26614002	0	0.0169998	1.79769e+308	1.79769e+308	0.243273	1	no
Gm1078	chr7:4916861-4922563	0	0.0200599	1.79769e+308	1.79769e+308	0.243273	1	no
Gm10863	chr15:78996495-79046831	0	0.120323	1.79769e+308	1.79769e+308	0.243273	1	no
Gm13375	chr2:20890500-20891975	0	0.0496085	1.79769e+308	1.79769e+308	0.243273	1	no
Gm13939	chr2:109742552-109753476	0	0.0511433	1.79769e+308	1.79769e+308	0.243273	1	no
Gm4934	chr13:59813644-59820650	0	0.0145301	1.79769e+308	1.79769e+308	0.243273	1	no
Gm609	chr16:45416867-45493082	0	0.0307291	1.79769e+308	1.79769e+308	0.243273	1	no
Gm7102	chr19:61250588-61252212	0	0.0413667	1.79769e+308	1.79769e+308	0.243273	1	no
Gm766	chr6:142734300-142752986	0	0.0461463	1.79769e+308	1.79769e+308	0.243273	1	no
Gm889	chr12:40902972-40925902	0	0.0579121	1.79769e+308	1.79769e+308	0.243273	1	no
Gm8909	chr17:36301388-36305482	0	0.0507941	1.79769e+308	1.79769e+308	0.243273	1	no
Gp5	chr16:30307778-30310865	0	0.0297015	1.79769e+308	1.79769e+308	0.243273	1	no
Gpr110	chr17:43407295-43461355	0	0.0179321	1.79769e+308	1.79769e+308	0.243273	1	no
Gpr61	chr3:107951238-107957800	0	0.0169998	1.79769e+308	1.79769e+308	0.243273	1	no
Gpr75	chr11:30785357-30793725	0	0.0217458	1.79769e+308	1.79769e+308	0.243273	1	no
Gpx5	chr13:21378297-21384555	0	0.0412234	1.79769e+308	1.79769e+308	0.243273	1	no
Grap2	chr15:80453912-80480728	0	0.0217697	1.79769e+308	1.79769e+308	0.243273	1	no
Grb14	chr2:64750539-64860823	0	0.0334777	1.79769e+308	1.79769e+308	0.243273	1	no
Grid2	chr6:63206850-64616273	0	0.0209644	1.79769e+308	1.79769e+308	0.243273	1	no
Grin2c	chr11:115110482-115128557	0	0.0126358	1.79769e+308	1.79769e+308	0.243273	1	no
Gsdmcl-ps	chr15:63746015-63757008	0	0.034111	1.79769e+308	1.79769e+308	0.243273	1	no
Gsta2	chr9:78178826-78194952	0	0.0888757	1.79769e+308	1.79769e+308	0.243273	1	no
Gstm6	chr3:107741765-107746667	0	0.0615669	1.79769e+308	1.79769e+308	0.243273	1	no
Gstm7	chr3:107729251-107734663	0	0.0531533	1.79769e+308	1.79769e+308	0.243273	1	no
H60c	chr10:7078769-7090333	0	0.0226135	1.79769e+308	1.79769e+308	0.243273	1	no
Hist1h2ae	chr13:23662385-23663089	0	0.114755	1.79769e+308	1.79769e+308	0.243273	1	no
Hist1h2bl	chr13:21807631-21808012	0	0.30334	1.79769e+308	1.79769e+308	0.243273	1	no
Hoxc6	chr15:102839992-102842312	0	0.0423078	1.79769e+308	1.79769e+308	0.243273	1	no
Hs3st6	chr17:24889947-24895629	0	0.0575203	1.79769e+308	1.79769e+308	0.243273	1	no
Hspa1a	chr17:35106303-35109101	0	0.022778	1.79769e+308	1.79769e+308	0.243273	1	no
Hspg2	chr4:137024717-137126545	0	0.00425322	1.79769e+308	1.79769e+308	0.243273	1	no
Ifng	chr10:117878102-117882948	0	0.0582523	1.79769e+308	1.79769e+308	0.243273	1	no
Igfbp6	chr15:101974616-101979943	0	0.0539239	1.79769e+308	1.79769e+308	0.243273	1	no
Insc	chr7:121889279-121993894	0	0.0278656	1.79769e+308	1.79769e+308	0.243273	1	no
Iqcf4	chr9:106470649-106473298	0	0.109881	1.79769e+308	1.79769e+308	0.243273	1	no
Itih2	chr2:10016217-10052310	0	0.0202648	1.79769e+308	1.79769e+308	0.243273	1	no
Jsrp1	chr10:80271240-80276243	0	0.0639487	1.79769e+308	1.79769e+308	0.243273	1	no
Kctd16	chr18:40418014-40690838	0	0.0504496	1.79769e+308	1.79769e+308	0.243273	1	no
Klhdc8a	chr1:134195202-134203934	0	0.0145728	1.79769e+308	1.79769e+308	0.243273	1	no
Krt1	chr15:101675856-101681217	0	0.0263131	1.79769e+308	1.79769e+308	0.243273	1	no
Krt7	chr15:101242833-101258237	0	0.042489	1.79769e+308	1.79769e+308	0.243273	1	no
Lamb2	chr9:108382192-108392861	0	0.0109421	1.79769e+308	1.79769e+308	0.243273	1	no
Larp6	chr9:60560927-60586608	0	0.0280363	1.79769e+308	1.79769e+308	0.243273	1	no
Ldlrad1	chr4:106881784-106890519	0	0.0781394	1.79769e+308	1.79769e+308	0.243273	1	no
Lep	chr6:29010220-29023876	0	0.0193742	1.79769e+308	1.79769e+308	0.243273	1	no
Leprel4	chr11:100270063-100276133	0	0.0353889	1.79769e+308	1.79769e+308	0.243273	1	no
Lmod1	chr1:137221389-137264642	0	0.0158413	1.79769e+308	1.79769e+308	0.243273	1	no
Lrch2	chrX:143906236-143988624	0	0.0173467	1.79769e+308	1.79769e+308	0.243273	1	no
Lrrc16b	chr14:56109929-56127101	0	0.0134863	1.79769e+308	1.79769e+308	0.243273	1	no
Lrrc3	chr10:77360319-77365281	0	0.0144771	1.79769e+308	1.79769e+308	0.243273	1	no
Lyg2	chr1:37962767-37973338	0	0.0250188	1.79769e+308	1.79769e+308	0.243273	1	no
Lzts1	chr8:71659401-71664852	0	0.0368574	1.79769e+308	1.79769e+308	0.243273	1	no
Mgat3	chr15:80004150-80045949	0	0.0132846	1.79769e+308	1.79769e+308	0.243273	1	no
Mmp3	chr9:7445821-7455974	0	0.0368574	1.79769e+308	1.79769e+308	0.243273	1	no
Mrgprb1	chr7:55699482-55711712	0	0.0148789	1.79769e+308	1.79769e+308	0.243273	1	no
Mycbpap	chr11:94362660-94382816	0	0.0216983	1.79769e+308	1.79769e+308	0.243273	1	no
Myh15	chr16:49057598-49199217	0	0.0096691	1.79769e+308	1.79769e+308	0.243273	1	no
Mzf1	chr7:13627651-13640113	0	0.01797	1.79769e+308	1.79769e+308	0.243273	1	no
Nat14	chr7:4873852-4876608	0	0.0417147	1.79769e+308	1.79769e+308	0.243273	1	no
Ndn	chr7:69493162-69494813	0	0.0406046	1.79769e+308	1.79769e+308	0.243273	1	no
Neurod1	chr2:79292797-79296793	0	0.0257774	1.79769e+308	1.79769e+308	0.243273	1	no
Nhedc2	chr3:134970663-135005731	0	0.028922	1.79769e+308	1.79769e+308	0.243273	1	no
Nkx6-3	chr8:24263742-24269420	0	0.0290207	1.79769e+308	1.79769e+308	0.243273	1	no
Nmur1	chr1:88282899-88284716	0	0.0576317	1.79769e+308	1.79769e+308	0.243273	1	no
Notch4	chr17:34701239-34725488	0	0.0092714	1.79769e+308	1.79769e+308	0.243273	1	no
Nptx1	chr11:119400032-119409134	0	0.0116717	1.79769e+308	1.79769e+308	0.243273	1	no
Oit1	chr14:9181461-9211277	0	0.0558469	1.79769e+308	1.79769e+308	0.243273	1	no
Olfr113	chr17:37711427-37712366	0	0.0789689	1.79769e+308	1.79769e+308	0.243273	1	no
Olfr1417	chr19:11902566-11903514	0	0.0780369	1.79769e+308	1.79769e+308	0.243273	1	no
Olfr150	chr9:39544401-39545340	0	0.0789689	1.79769e+308	1.79769e+308	0.243273	1	no
Olfr1500	chr19:13901948-13902884	0	0.0792845	1.79769e+308	1.79769e+308	0.243273	1	no
Olfr212	chr6:116456533-116467983	0	0.0239322	1.79769e+308	1.79769e+308	0.243273	1	no
Olfr603	chr7:110531575-110532514	0	0.0789689	1.79769e+308	1.79769e+308	0.243273	1	no
Olfr921	chr9:38580672-38583939	0	0.0445903	1.79769e+308	1.79769e+308	0.243273	1	no
Paqr5	chr9:61801544-61874597	0	0.0179538	1.79769e+308	1.79769e+308	0.243273	1	no
Pcnxl2	chr8:128275407-128422193	0	0.00846916	1.79769e+308	1.79769e+308	0.243273	1	no
Pcsk1	chr13:75227434-75269946	0	0.0255341	1.79769e+308	1.79769e+308	0.243273	1	no
Pla2g3	chr11:3388229-3394169	0	0.0244133	1.79769e+308	1.79769e+308	0.243273	1	no
Pnpla1	chr17:28995355-29027253	0	0.0138472	1.79769e+308	1.79769e+308	0.243273	1	no
Pou1f1	chr16:65520963-65534316	0	0.0861731	1.79769e+308	1.79769e+308	0.243273	1	no
Ppm1n	chr7:19862155-19865398	0	0.0411664	1.79769e+308	1.79769e+308	0.243273	1	no
Prdm11	chr2:92815062-92886301	0	0.0353259	1.79769e+308	1.79769e+308	0.243273	1	no
Prdm8	chr5:98609887-98616467	0	0.0202855	1.79769e+308	1.79769e+308	0.243273	1	no
Prg3	chr2:84828371-84834043	0	0.0779347	1.79769e+308	1.79769e+308	0.243273	1	no
Prkcdbp	chr7:112629129-112630711	0	0.0707956	1.79769e+308	1.79769e+308	0.243273	1	no
Prl8a6	chr13:27524721-27530466	0	0.0883479	1.79769e+308	1.79769e+308	0.243273	1	no
Prrt1	chr17:34766630-34769205	0	0.0809013	1.79769e+308	1.79769e+308	0.243273	1	no
Prss2	chr6:41471774-41475078	0	0.0928993	1.79769e+308	1.79769e+308	0.243273	1	no
Prss28	chr17:25445590-25448821	0	0.059238	1.79769e+308	1.79769e+308	0.243273	1	no
Ptch2	chr4:116768960-116787436	0	0.0176922	1.79769e+308	1.79769e+308	0.243273	1	no
Ptpn14	chr1:191552146-191700572	0	0.0056361	1.79769e+308	1.79769e+308	0.243273	1	no
Ptprn	chr1:75243615-75260783	0	0.0177662	1.79769e+308	1.79769e+308	0.243273	1	no
Ranbp17	chr11:33111793-33413746	0	0.0123551	1.79769e+308	1.79769e+308	0.243273	1	no
Rdh1	chr10:127196818-127205355	0	0.0160637	1.79769e+308	1.79769e+308	0.243273	1	no
Rimklb	chr6:122403626-122436323	0	0.0155313	1.79769e+308	1.79769e+308	0.243273	1	no
Rtbdn	chr8:87470889-87480502	0	0.0345466	1.79769e+308	1.79769e+308	0.243273	1	no
Serpinc1	chr1:162908736-162933145	0	0.0301224	1.79769e+308	1.79769e+308	0.243273	1	no
Sfn	chr4:133156470-133158083	0	0.0416854	1.79769e+308	1.79769e+308	0.243273	1	no
Sgcd	chr11:46792284-47192804	0	0.0490362	1.79769e+308	1.79769e+308	0.243273	1	no
Sh2d4b	chr14:41629156-41706254	0	0.053584	1.79769e+308	1.79769e+308	0.243273	1	no
Shbg	chr11:69428317-69431407	0	0.048715	1.79769e+308	1.79769e+308	0.243273	1	no
Siglech	chr7:63023547-63034203	0	0.026908	1.79769e+308	1.79769e+308	0.243273	1	no
Sit1	chr4:43494954-43496581	0	0.0585964	1.79769e+308	1.79769e+308	0.243273	1	no
Slc1a1	chr19:28909655-28988450	0	0.0168937	1.79769e+308	1.79769e+308	0.243273	1	no
Slc22a3	chr17:12612839-12700570	0	0.0179592	1.79769e+308	1.79769e+308	0.243273	1	no
[truncated: 12,411 more rows]
